# Supplementary material for: Shared and Divergent Transcriptional Programs of Oligodendrocyte Differentiation Across Vertebrate Species Revealed by scRNA-seq Analysis
Source: Int J Mol Sci. 2026 May 11;27(10):4283. doi: 10.3390/ijms27104283 (PMC13208018; doi:10.3390/ijms27104283)
Supplement: Supplementary file 1 [file ijms-27-04283-s001.zip]

Archive with 4 entries (4 files):
- Supplementary_Tables_Final.xlsx
- __MACOSX/._Supplementary_Tables_Final.xlsx
- Oligo-Supplementary-Materials-Final.pdf
- __MACOSX/._Oligo-Supplementary-Materials-Final.pdf
