# Supplementary material for: Shared and Divergent Transcriptional Programs of Oligodendrocyte Differentiation Across Vertebrate Species Revealed by scRNA-seq Analysis
Source: Int J Mol Sci. 2026 May 11;27(10):4283. doi: 10.3390/ijms27104283 (PMC13208018; doi:10.3390/ijms27104283)
Supplement: Supplementary file 1 [file ijms-27-04283-s001.zip › Supplementary_Tables_Final.xlsx]

## Sheet: S1_Dataset_Summary
Supplementary Table S1. Summary of single-cell RNA sequencing datasets.
Overview of the five vertebrate spinal cord scRNA-seq datasets used in this study, including species information, developmental stage, data source, sequencing platform, reference genome, and cell counts.
Species	Scientific_name	Lineage	Developmental_stage	Data_source	GEO_accession	Platform	Reference_genome	Total_cells	Oligodendrocyte_lineage_cells	Oligo_proportion
Fugu	Takifugu obscurus	Teleost fish	Juvenile (~1 month post-hatching)	This study	GSE328630	10x Chromium 3' v3	T. rubripes (Ensembl, proxy)	4771	2300	0.482
Mudskipper	Periophthalmus magnuspinnatus	Teleost fish	Juvenile (~1 month post-hatching)	This study	GSE328630	10x Chromium 3' v3	P. magnuspinnatus (Ensembl)	5548	3499	0.631
Chicken	Gallus gallus	Aves	Embryonic day 10-11 (HH stage 36-37)	This study	GSE328630	10x Chromium 3' v3	G. gallus (Ensembl)	14816	8328	0.562
Mouse	Mus musculus	Mammalia	Adult (12-30 weeks)	Matson et al., 2022	GSE162610	10x Chromium 3' v2	M. musculus (Ensembl)	10633	5571	0.524
Human	Homo sapiens	Mammalia	Gestational weeks 17-18	Andersen et al., 2023	GSE188516	10x Chromium 3' v3	H. sapiens (Ensembl)	147438	46683	0.317
Mouse	Mus musculus	Mammalia	Postnatal day 2 and 11	Rosenberg et al., 2018	GSE110823	SPLiT-seq	M. musculus (Ensembl)	14697	3973	0.27

## Sheet: S2_Ortholog_Counts
Supplementary Table S2. One-to-one ortholog counts between mouse and each species.
Number of one-to-one ortholog pairs identified by OrthoFinder between mouse and each species, and the number of common orthologs shared across all five species.
Species	One_to_one_orthologs_with_Mouse	Common_5sp_orthologs
Mouse	20696	6531
Mudskipper	9932	6531
Fugu	9668	6531
Chicken	12595	6531
Human	16051	6531

## Sheet: S3_Core_Conserved_Genes
Supplementary Table S3. Core conserved genes (302 genes shared by ≥4 species).
List of 302 core conserved dynamically expressed genes, including module assignment, number of species in which each gene was identified as dynamic, and per-species detection status.
gene	module	n_species	dynamic_in_Fugu	dynamic_in_Mudskipper	dynamic_in_Chicken	dynamic_in_Mouse	dynamic_in_Human
Abr	Module1	5	TRUE	TRUE	TRUE	TRUE	TRUE
Astn1	Module1	5	TRUE	TRUE	TRUE	TRUE	TRUE
Dock4	Module1	5	TRUE	TRUE	TRUE	TRUE	TRUE
Dpysl3	Module1	5	TRUE	TRUE	TRUE	TRUE	TRUE
Edil3	Module1	5	TRUE	TRUE	TRUE	TRUE	TRUE
Epb41l2	Module1	5	TRUE	TRUE	TRUE	TRUE	TRUE
Etv6	Module1	5	TRUE	TRUE	TRUE	TRUE	TRUE
Fmnl2	Module1	5	TRUE	TRUE	TRUE	TRUE	TRUE
Frmd4a	Module1	5	TRUE	TRUE	TRUE	TRUE	TRUE
Kank1	Module1	5	TRUE	TRUE	TRUE	TRUE	TRUE
Kif21a	Module1	5	TRUE	TRUE	TRUE	TRUE	TRUE
Nckap5	Module1	5	TRUE	TRUE	TRUE	TRUE	TRUE
Sema5a	Module1	5	TRUE	TRUE	TRUE	TRUE	TRUE
Sirt2	Module1	5	TRUE	TRUE	TRUE	TRUE	TRUE
Stk10	Module1	5	TRUE	TRUE	TRUE	TRUE	TRUE
Tcf7l2	Module1	5	TRUE	TRUE	TRUE	TRUE	TRUE
Tnr	Module1	5	TRUE	TRUE	TRUE	TRUE	TRUE
Abce1	Module1	4	TRUE	TRUE	TRUE	FALSE	TRUE
Actl6a	Module1	4	TRUE	TRUE	TRUE	TRUE	FALSE
Adipor2	Module1	4	FALSE	TRUE	TRUE	TRUE	TRUE
Agbl4	Module1	4	FALSE	TRUE	TRUE	TRUE	TRUE
Agpat4	Module1	4	FALSE	TRUE	TRUE	TRUE	TRUE
Amer2	Module1	4	TRUE	TRUE	TRUE	FALSE	TRUE
Arhgef10l	Module1	4	FALSE	TRUE	TRUE	TRUE	TRUE
Atrn	Module1	4	TRUE	TRUE	TRUE	FALSE	TRUE
Auts2	Module1	4	TRUE	TRUE	TRUE	FALSE	TRUE
Baz1a	Module1	4	TRUE	TRUE	TRUE	FALSE	TRUE
Casd1	Module1	4	FALSE	TRUE	TRUE	TRUE	TRUE
Cnp	Module1	4	FALSE	TRUE	TRUE	TRUE	TRUE
Cnpy2	Module1	4	FALSE	TRUE	TRUE	TRUE	TRUE
Cpox	Module1	4	FALSE	TRUE	TRUE	TRUE	TRUE
Creb3l2	Module1	4	FALSE	TRUE	TRUE	TRUE	TRUE
Creld2	Module1	4	TRUE	TRUE	TRUE	FALSE	TRUE
Dlg2	Module1	4	FALSE	TRUE	TRUE	TRUE	TRUE
Dock10	Module1	4	TRUE	FALSE	TRUE	TRUE	TRUE
E2f3	Module1	4	TRUE	TRUE	TRUE	FALSE	TRUE
Eif2b1	Module1	4	TRUE	TRUE	TRUE	FALSE	TRUE
Elovl7	Module1	4	FALSE	TRUE	TRUE	TRUE	TRUE
Fgd3	Module1	4	TRUE	TRUE	TRUE	FALSE	TRUE
Fgfr2	Module1	4	FALSE	TRUE	TRUE	TRUE	TRUE
Fut8	Module1	4	TRUE	TRUE	TRUE	FALSE	TRUE
Fyn	Module1	4	FALSE	TRUE	TRUE	TRUE	TRUE
Hipk2	Module1	4	TRUE	TRUE	TRUE	FALSE	TRUE
Inpp4b	Module1	4	FALSE	TRUE	TRUE	TRUE	TRUE
Knop1	Module1	4	TRUE	TRUE	TRUE	FALSE	TRUE
Ktn1	Module1	4	TRUE	TRUE	TRUE	FALSE	TRUE
Lcorl	Module1	4	FALSE	TRUE	TRUE	TRUE	TRUE
Lsm3	Module1	4	TRUE	TRUE	TRUE	FALSE	TRUE
Mbp	Module1	4	FALSE	TRUE	TRUE	TRUE	TRUE
Mcu	Module1	4	FALSE	TRUE	TRUE	TRUE	TRUE
Mdga2	Module1	4	TRUE	FALSE	TRUE	TRUE	TRUE
Mpzl1	Module1	4	FALSE	TRUE	TRUE	TRUE	TRUE
Myo1e	Module1	4	TRUE	TRUE	TRUE	FALSE	TRUE
Nkain2	Module1	4	FALSE	TRUE	TRUE	TRUE	TRUE
Npm3	Module1	4	TRUE	TRUE	TRUE	FALSE	TRUE
Pde3b	Module1	4	FALSE	TRUE	TRUE	TRUE	TRUE
Pgrmc1	Module1	4	TRUE	TRUE	TRUE	FALSE	TRUE
Phyhipl	Module1	4	FALSE	TRUE	TRUE	TRUE	TRUE
Polr2h	Module1	4	TRUE	TRUE	TRUE	FALSE	TRUE
Ppp2r3d	Module1	4	TRUE	TRUE	TRUE	FALSE	TRUE
Rac1	Module1	4	TRUE	TRUE	TRUE	FALSE	TRUE
Rapgef2	Module1	4	TRUE	TRUE	TRUE	FALSE	TRUE
Rasa3	Module1	4	TRUE	TRUE	TRUE	FALSE	TRUE
Relt	Module1	4	TRUE	TRUE	TRUE	FALSE	TRUE
Rhoq	Module1	4	TRUE	TRUE	TRUE	FALSE	TRUE
Rnf13	Module1	4	FALSE	TRUE	TRUE	TRUE	TRUE
Rras2	Module1	4	TRUE	TRUE	TRUE	FALSE	TRUE
Rrbp1	Module1	4	TRUE	TRUE	TRUE	FALSE	TRUE
Sdk1	Module1	4	TRUE	FALSE	TRUE	TRUE	TRUE
Sema4c	Module1	4	TRUE	TRUE	TRUE	FALSE	TRUE
Sema5b	Module1	4	FALSE	TRUE	TRUE	TRUE	TRUE
Sema6d	Module1	4	FALSE	TRUE	TRUE	TRUE	TRUE
Skil	Module1	4	TRUE	TRUE	TRUE	FALSE	TRUE
Slc12a2	Module1	4	FALSE	TRUE	TRUE	TRUE	TRUE
Sox2	Module1	4	TRUE	TRUE	TRUE	FALSE	TRUE
Specc1	Module1	4	TRUE	TRUE	TRUE	FALSE	TRUE
Stmn4	Module1	4	TRUE	FALSE	TRUE	TRUE	TRUE
Tanc2	Module1	4	TRUE	TRUE	TRUE	FALSE	TRUE
Tcf12	Module1	4	FALSE	TRUE	TRUE	TRUE	TRUE
Tcf7l1	Module1	4	TRUE	TRUE	TRUE	FALSE	TRUE
Tmem117	Module1	4	TRUE	TRUE	TRUE	FALSE	TRUE
Tnfrsf21	Module1	4	FALSE	TRUE	TRUE	TRUE	TRUE
Trp53i11	Module1	4	TRUE	TRUE	TRUE	FALSE	TRUE
Tspan4	Module1	4	TRUE	TRUE	TRUE	FALSE	TRUE
Ttll7	Module1	4	FALSE	TRUE	TRUE	TRUE	TRUE
Vash1	Module1	4	TRUE	FALSE	TRUE	TRUE	TRUE
Vav2	Module1	4	TRUE	TRUE	TRUE	FALSE	TRUE
Xbp1	Module1	4	FALSE	TRUE	TRUE	TRUE	TRUE
Zdhhc14	Module1	4	FALSE	TRUE	TRUE	TRUE	TRUE
Zeb2	Module1	4	FALSE	TRUE	TRUE	TRUE	TRUE
Zfp488	Module1	4	FALSE	TRUE	TRUE	TRUE	TRUE
Zfp516	Module1	4	FALSE	TRUE	TRUE	TRUE	TRUE
Zfp608	Module1	4	FALSE	TRUE	TRUE	TRUE	TRUE
Arhgef10	Module2	5	TRUE	TRUE	TRUE	TRUE	TRUE
B2m	Module2	5	TRUE	TRUE	TRUE	TRUE	TRUE
Brinp1	Module2	5	TRUE	TRUE	TRUE	TRUE	TRUE
Chpt1	Module2	5	TRUE	TRUE	TRUE	TRUE	TRUE
Ctsl	Module2	5	TRUE	TRUE	TRUE	TRUE	TRUE
Igsf11	Module2	5	TRUE	TRUE	TRUE	TRUE	TRUE
Mdk	Module2	5	TRUE	TRUE	TRUE	TRUE	TRUE
Nrbp2	Module2	5	TRUE	TRUE	TRUE	TRUE	TRUE
Pacs2	Module2	5	TRUE	TRUE	TRUE	TRUE	TRUE
Pip4k2a	Module2	5	TRUE	TRUE	TRUE	TRUE	TRUE
Plcl1	Module2	5	TRUE	TRUE	TRUE	TRUE	TRUE
Sema4d	Module2	5	TRUE	TRUE	TRUE	TRUE	TRUE
Stxbp6	Module2	5	TRUE	TRUE	TRUE	TRUE	TRUE
Ugt8a	Module2	5	TRUE	TRUE	TRUE	TRUE	TRUE
Ypel2	Module2	5	TRUE	TRUE	TRUE	TRUE	TRUE
Ablim2	Module2	4	TRUE	FALSE	TRUE	TRUE	TRUE
Add1	Module2	4	TRUE	TRUE	TRUE	FALSE	TRUE
Akap6	Module2	4	TRUE	TRUE	TRUE	FALSE	TRUE
Alas1	Module2	4	TRUE	TRUE	TRUE	FALSE	TRUE
Aplp2	Module2	4	TRUE	TRUE	TRUE	FALSE	TRUE
Arpc3	Module2	4	TRUE	TRUE	TRUE	FALSE	TRUE
Asl	Module2	4	TRUE	TRUE	TRUE	FALSE	TRUE
Atp11c	Module2	4	TRUE	TRUE	TRUE	FALSE	TRUE
Atp6ap2	Module2	4	TRUE	TRUE	TRUE	FALSE	TRUE
Atp8a1	Module2	4	FALSE	TRUE	TRUE	TRUE	TRUE
BC031181	Module2	4	TRUE	TRUE	TRUE	FALSE	TRUE
Bdh2	Module2	4	TRUE	TRUE	TRUE	FALSE	TRUE
Brms1l	Module2	4	TRUE	TRUE	TRUE	FALSE	TRUE
Btg1	Module2	4	FALSE	TRUE	TRUE	TRUE	TRUE
Cacfd1	Module2	4	TRUE	TRUE	TRUE	FALSE	TRUE
Ccser1	Module2	4	FALSE	TRUE	TRUE	TRUE	TRUE
Cct4	Module2	4	TRUE	TRUE	TRUE	FALSE	TRUE
Cct5	Module2	4	TRUE	TRUE	TRUE	FALSE	TRUE
Cisd1	Module2	4	TRUE	TRUE	TRUE	FALSE	TRUE
Clic4	Module2	4	TRUE	TRUE	TRUE	FALSE	TRUE
Cox17	Module2	4	TRUE	TRUE	TRUE	FALSE	TRUE
Cpeb4	Module2	4	TRUE	TRUE	TRUE	FALSE	TRUE
Dclk1	Module2	4	FALSE	TRUE	TRUE	TRUE	TRUE
Dlc1	Module2	4	TRUE	TRUE	TRUE	FALSE	TRUE
Ehbp1	Module2	4	FALSE	TRUE	TRUE	TRUE	TRUE
Erc1	Module2	4	TRUE	TRUE	TRUE	FALSE	TRUE
Ermn	Module2	4	TRUE	FALSE	TRUE	TRUE	TRUE
Fam114a1	Module2	4	TRUE	TRUE	TRUE	FALSE	TRUE
Fbxo25	Module2	4	TRUE	TRUE	TRUE	FALSE	TRUE
Fez1	Module2	4	TRUE	TRUE	TRUE	FALSE	TRUE
Fgfr1	Module2	4	TRUE	TRUE	TRUE	FALSE	TRUE
Fnbp1	Module2	4	TRUE	FALSE	TRUE	TRUE	TRUE
Fos	Module2	4	TRUE	TRUE	TRUE	FALSE	TRUE
Gas7	Module2	4	TRUE	TRUE	TRUE	FALSE	TRUE
Glipr2	Module2	4	TRUE	TRUE	TRUE	FALSE	TRUE
Grb10	Module2	4	TRUE	TRUE	TRUE	FALSE	TRUE
Grk4	Module2	4	TRUE	TRUE	TRUE	FALSE	TRUE
Gucy1a2	Module2	4	FALSE	TRUE	TRUE	TRUE	TRUE
Haghl	Module2	4	TRUE	TRUE	TRUE	FALSE	TRUE
Hapln2	Module2	4	TRUE	FALSE	TRUE	TRUE	TRUE
Hepacam	Module2	4	TRUE	TRUE	TRUE	FALSE	TRUE
Hras	Module2	4	TRUE	TRUE	TRUE	FALSE	TRUE
Ifrd1	Module2	4	TRUE	TRUE	TRUE	FALSE	TRUE
Kif1b	Module2	4	TRUE	TRUE	FALSE	TRUE	TRUE
Klhl29	Module2	4	TRUE	TRUE	TRUE	FALSE	TRUE
Lrrc1	Module2	4	TRUE	TRUE	TRUE	FALSE	TRUE
Luzp2	Module2	4	FALSE	TRUE	TRUE	TRUE	TRUE
Macf1	Module2	4	TRUE	TRUE	FALSE	TRUE	TRUE
Mfsd2a	Module2	4	FALSE	TRUE	TRUE	TRUE	TRUE
Msi2	Module2	4	TRUE	TRUE	FALSE	TRUE	TRUE
Myrf	Module2	4	FALSE	TRUE	TRUE	TRUE	TRUE
Nfib	Module2	4	FALSE	TRUE	TRUE	TRUE	TRUE
Nkx6-2	Module2	4	TRUE	TRUE	TRUE	FALSE	TRUE
Nop56	Module2	4	TRUE	TRUE	TRUE	FALSE	TRUE
Olig2	Module2	4	FALSE	TRUE	TRUE	TRUE	TRUE
Ophn1	Module2	4	FALSE	TRUE	TRUE	TRUE	TRUE
Phactr3	Module2	4	FALSE	TRUE	TRUE	TRUE	TRUE
Phldb1	Module2	4	TRUE	TRUE	TRUE	FALSE	TRUE
Pigx	Module2	4	FALSE	TRUE	TRUE	TRUE	TRUE
Plekha1	Module2	4	TRUE	TRUE	TRUE	FALSE	TRUE
Ppp1r16b	Module2	4	FALSE	TRUE	TRUE	TRUE	TRUE
Psmb2	Module2	4	TRUE	TRUE	TRUE	FALSE	TRUE
Ralgds	Module2	4	TRUE	TRUE	TRUE	FALSE	TRUE
Sash1	Module2	4	TRUE	TRUE	TRUE	FALSE	TRUE
Sccpdh	Module2	4	FALSE	TRUE	TRUE	TRUE	TRUE
Sdf4	Module2	4	TRUE	TRUE	TRUE	FALSE	TRUE
Sec11a	Module2	4	FALSE	TRUE	TRUE	TRUE	TRUE
Sec62	Module2	4	TRUE	TRUE	TRUE	FALSE	TRUE
Secisbp2l	Module2	4	TRUE	TRUE	TRUE	FALSE	TRUE
Serinc1	Module2	4	TRUE	TRUE	TRUE	FALSE	TRUE
Sgce	Module2	4	TRUE	TRUE	TRUE	FALSE	TRUE
Sh2b2	Module2	4	TRUE	TRUE	TRUE	FALSE	TRUE
Slc20a2	Module2	4	TRUE	TRUE	TRUE	FALSE	TRUE
Slc27a4	Module2	4	TRUE	TRUE	TRUE	FALSE	TRUE
Snrpd2	Module2	4	TRUE	TRUE	TRUE	FALSE	TRUE
Snx11	Module2	4	TRUE	TRUE	TRUE	FALSE	TRUE
Sorbs1	Module2	4	FALSE	TRUE	TRUE	TRUE	TRUE
Spata13	Module2	4	TRUE	TRUE	TRUE	FALSE	TRUE
Srgap2	Module2	4	TRUE	TRUE	TRUE	FALSE	TRUE
Stau2	Module2	4	FALSE	TRUE	TRUE	TRUE	TRUE
Stim2	Module2	4	TRUE	TRUE	TRUE	FALSE	TRUE
Stk17b	Module2	4	TRUE	TRUE	TRUE	FALSE	TRUE
Syt11	Module2	4	TRUE	TRUE	TRUE	FALSE	TRUE
Taldo1	Module2	4	TRUE	TRUE	TRUE	FALSE	TRUE
Tmem128	Module2	4	TRUE	TRUE	TRUE	FALSE	TRUE
Tmem167	Module2	4	FALSE	TRUE	TRUE	TRUE	TRUE
Tppp	Module2	4	TRUE	TRUE	TRUE	FALSE	TRUE
Tpt1	Module2	4	TRUE	TRUE	TRUE	FALSE	TRUE
Trim2	Module2	4	FALSE	TRUE	TRUE	TRUE	TRUE
Trp53	Module2	4	TRUE	TRUE	TRUE	FALSE	TRUE
Trp53bp2	Module2	4	TRUE	TRUE	TRUE	FALSE	TRUE
Usp6nl	Module2	4	TRUE	TRUE	TRUE	FALSE	TRUE
Adarb2	Module3	5	TRUE	TRUE	TRUE	TRUE	TRUE
Adgrb3	Module3	5	TRUE	TRUE	TRUE	TRUE	TRUE
Anks1b	Module3	5	TRUE	TRUE	TRUE	TRUE	TRUE
Celf2	Module3	5	TRUE	TRUE	TRUE	TRUE	TRUE
Rtn1	Module3	5	TRUE	TRUE	TRUE	TRUE	TRUE
Sox6	Module3	5	TRUE	TRUE	TRUE	TRUE	TRUE
Tmco3	Module3	5	TRUE	TRUE	TRUE	TRUE	TRUE
Ust	Module3	5	TRUE	TRUE	TRUE	TRUE	TRUE
Adgrb2	Module3	4	TRUE	TRUE	TRUE	FALSE	TRUE
Adgrl3	Module3	4	FALSE	TRUE	TRUE	TRUE	TRUE
Agrn	Module3	4	FALSE	TRUE	TRUE	TRUE	TRUE
Asap1	Module3	4	FALSE	TRUE	TRUE	TRUE	TRUE
Astn2	Module3	4	FALSE	TRUE	TRUE	TRUE	TRUE
Brinp3	Module3	4	FALSE	TRUE	TRUE	TRUE	TRUE
Clasp2	Module3	4	TRUE	TRUE	TRUE	FALSE	TRUE
Cntn5	Module3	4	FALSE	TRUE	TRUE	TRUE	TRUE
Csmd2	Module3	4	FALSE	TRUE	TRUE	TRUE	TRUE
Dmd	Module3	4	FALSE	TRUE	TRUE	TRUE	TRUE
Dner	Module3	4	TRUE	FALSE	TRUE	TRUE	TRUE
Egr1	Module3	4	TRUE	TRUE	TRUE	FALSE	TRUE
Epn2	Module3	4	FALSE	TRUE	TRUE	TRUE	TRUE
Fat3	Module3	4	TRUE	FALSE	TRUE	TRUE	TRUE
Gpcpd1	Module3	4	FALSE	TRUE	TRUE	TRUE	TRUE
Gpm6a	Module3	4	TRUE	FALSE	TRUE	TRUE	TRUE
Gria4	Module3	4	FALSE	TRUE	TRUE	TRUE	TRUE
Grid2	Module3	4	FALSE	TRUE	TRUE	TRUE	TRUE
Hdac8	Module3	4	FALSE	TRUE	TRUE	TRUE	TRUE
Kat6b	Module3	4	FALSE	TRUE	TRUE	TRUE	TRUE
Kif21b	Module3	4	TRUE	TRUE	TRUE	FALSE	TRUE
Lpp	Module3	4	TRUE	FALSE	TRUE	TRUE	TRUE
Meis2	Module3	4	FALSE	TRUE	TRUE	TRUE	TRUE
Mgll	Module3	4	FALSE	TRUE	TRUE	TRUE	TRUE
Neto1	Module3	4	FALSE	TRUE	TRUE	TRUE	TRUE
Nmnat2	Module3	4	FALSE	TRUE	TRUE	TRUE	TRUE
Orai1	Module3	4	TRUE	FALSE	TRUE	TRUE	TRUE
Osbpl6	Module3	4	FALSE	TRUE	TRUE	TRUE	TRUE
Pak3	Module3	4	TRUE	FALSE	TRUE	TRUE	TRUE
Ppfia2	Module3	4	FALSE	TRUE	TRUE	TRUE	TRUE
Ppm1e	Module3	4	FALSE	TRUE	TRUE	TRUE	TRUE
Prex1	Module3	4	FALSE	TRUE	TRUE	TRUE	TRUE
Ptpn4	Module3	4	TRUE	FALSE	TRUE	TRUE	TRUE
Ptprt	Module3	4	FALSE	TRUE	TRUE	TRUE	TRUE
Ralgps2	Module3	4	FALSE	TRUE	TRUE	TRUE	TRUE
Rims2	Module3	4	FALSE	TRUE	TRUE	TRUE	TRUE
Rora	Module3	4	TRUE	FALSE	TRUE	TRUE	TRUE
Sdc3	Module3	4	TRUE	FALSE	TRUE	TRUE	TRUE
Syn2	Module3	4	FALSE	TRUE	TRUE	TRUE	TRUE
Traf4	Module3	4	TRUE	TRUE	TRUE	FALSE	TRUE
Trio	Module3	4	FALSE	TRUE	TRUE	TRUE	TRUE
Zfp462	Module3	4	FALSE	TRUE	TRUE	TRUE	TRUE
Zfp521	Module3	4	FALSE	TRUE	TRUE	TRUE	TRUE
Zfp704	Module3	4	TRUE	TRUE	TRUE	FALSE	TRUE
Cthrc1	Module4	5	TRUE	TRUE	TRUE	TRUE	TRUE
Idh1	Module4	5	TRUE	TRUE	TRUE	TRUE	TRUE
Mapk10	Module4	5	TRUE	TRUE	TRUE	TRUE	TRUE
Pdia6	Module4	5	TRUE	TRUE	TRUE	TRUE	TRUE
Rap2a	Module4	5	TRUE	TRUE	TRUE	TRUE	TRUE
Timp4	Module4	5	TRUE	TRUE	TRUE	TRUE	TRUE
Arhgef7	Module4	4	FALSE	TRUE	TRUE	TRUE	TRUE
Atic	Module4	4	TRUE	TRUE	TRUE	FALSE	TRUE
Brd7	Module4	4	TRUE	TRUE	TRUE	FALSE	TRUE
Cdh18	Module4	4	TRUE	TRUE	TRUE	TRUE	FALSE
Chd7	Module4	4	FALSE	TRUE	TRUE	TRUE	TRUE
Clstn1	Module4	4	TRUE	FALSE	TRUE	TRUE	TRUE
Dennd5a	Module4	4	TRUE	TRUE	TRUE	FALSE	TRUE
Dkc1	Module4	4	TRUE	TRUE	TRUE	FALSE	TRUE
Dlg3	Module4	4	TRUE	TRUE	TRUE	FALSE	TRUE
Eftud2	Module4	4	TRUE	TRUE	TRUE	FALSE	TRUE
Eif3e	Module4	4	TRUE	TRUE	TRUE	FALSE	TRUE
Eif5	Module4	4	TRUE	TRUE	TRUE	FALSE	TRUE
Fen1	Module4	4	TRUE	TRUE	TRUE	FALSE	TRUE
Gab1	Module4	4	TRUE	TRUE	TRUE	FALSE	TRUE
Grik3	Module4	4	TRUE	FALSE	TRUE	TRUE	TRUE
Hif1a	Module4	4	TRUE	TRUE	TRUE	FALSE	TRUE
Hnrnpr	Module4	4	FALSE	TRUE	TRUE	TRUE	TRUE
Hspa5	Module4	4	TRUE	TRUE	FALSE	TRUE	TRUE
Impdh2	Module4	4	TRUE	TRUE	TRUE	FALSE	TRUE
Lmnb1	Module4	4	TRUE	TRUE	TRUE	FALSE	TRUE
Man1a2	Module4	4	TRUE	TRUE	FALSE	TRUE	TRUE
Meis1	Module4	4	TRUE	TRUE	TRUE	FALSE	TRUE
Mrpl39	Module4	4	FALSE	TRUE	TRUE	TRUE	TRUE
Mtss1	Module4	4	TRUE	TRUE	TRUE	FALSE	TRUE
Negr1	Module4	4	FALSE	TRUE	TRUE	TRUE	TRUE
Nlgn3	Module4	4	TRUE	TRUE	TRUE	TRUE	FALSE
Nop58	Module4	4	TRUE	TRUE	TRUE	FALSE	TRUE
Paics	Module4	4	TRUE	TRUE	TRUE	FALSE	TRUE
Ppib	Module4	4	TRUE	TRUE	TRUE	TRUE	FALSE
Ppid	Module4	4	TRUE	TRUE	TRUE	FALSE	TRUE
Ppil1	Module4	4	TRUE	TRUE	TRUE	FALSE	TRUE
Ppp1r14c	Module4	4	TRUE	TRUE	TRUE	FALSE	TRUE
Smc4	Module4	4	TRUE	TRUE	TRUE	FALSE	TRUE
Snrpb2	Module4	4	TRUE	TRUE	TRUE	FALSE	TRUE
Snrpd1	Module4	4	TRUE	TRUE	TRUE	FALSE	TRUE
Spock3	Module4	4	FALSE	TRUE	TRUE	TRUE	TRUE
Sri	Module4	4	FALSE	TRUE	TRUE	TRUE	TRUE
Stip1	Module4	4	FALSE	TRUE	TRUE	TRUE	TRUE
Syncrip	Module4	4	TRUE	TRUE	TRUE	FALSE	TRUE
Tenm1	Module4	4	FALSE	TRUE	TRUE	TRUE	TRUE
Thoc7	Module4	4	TRUE	TRUE	TRUE	FALSE	TRUE
Tma16	Module4	4	TRUE	TRUE	TRUE	FALSE	TRUE
Tspan7	Module4	4	TRUE	TRUE	FALSE	TRUE	TRUE
Uap1	Module4	4	TRUE	TRUE	TRUE	FALSE	TRUE

## Sheet: S4_Stage_DEGs
Supplementary Table S4. Stage-specific differentially expressed genes across five species.
Complete list of stage-specific DEGs (OPC, COP, MOL) identified in each species by Wilcoxon rank-sum test (adjusted p-value < 0.05, log2FC > 0.25). Conservation level indicates the number of species sharing each DEG in the same stage.
species	stage	gene	avg_log2FC	p_val	p_val_adj	pct.1	pct.2	n_species_dynamic	conservation_level
Chicken	COP	Kif26a	3.01723	0	0	0.875	0.231	2	Partially_conserved
Chicken	COP	Galnt16	3.31357	0	0	0.738	0.139	2	Partially_conserved
Chicken	COP	Wtip	1.76873	0	0	0.87	0.356	3	Partially_conserved
Chicken	COP	Elovl7	1.89371	0	0	0.827	0.318	4	Core_conserved
Chicken	COP	Cdh7	2.19363	0	0	0.861	0.37	2	Partially_conserved
Chicken	COP	Zfp516	2.0099	0	0	0.945	0.477	4	Core_conserved
Chicken	COP	Slc46a3	1.64337	0	0	0.694	0.234	1	Species_specific
Chicken	COP	Sorcs2	1.92278	0	0	0.921	0.462	1	Species_specific
Chicken	COP	Man1c1	1.55176	0	0	0.88	0.437	3	Partially_conserved
Chicken	COP	Unc5a	1.64609	0	0	0.78	0.352	1	Species_specific
Chicken	COP	Anxa4	1.88322	0	0	0.726	0.298	3	Partially_conserved
Chicken	COP	Usp53	1.61748	0	0	0.904	0.479	2	Partially_conserved
Chicken	COP	Ermn	1.28966	0	0	0.925	0.505	4	Core_conserved
Chicken	COP	Ednrb	2.84092	0	0	0.519	0.116	3	Partially_conserved
Chicken	COP	Kcnq2	2.05166	0	0	0.82	0.42	2	Partially_conserved
Chicken	COP	Igdcc4	1.68703	0	0	0.753	0.356	1	Species_specific
Chicken	COP	Znrf2	1.77308	0	0	0.915	0.527	3	Partially_conserved
Chicken	COP	Dpysl3	1.97859	0	0	0.955	0.574	5	All_5sp
Chicken	COP	Chst11	1.72643	0	0	0.893	0.605	3	Partially_conserved
Chicken	COP	Idh1	2.12912	0	0	0.931	0.644	5	All_5sp
Chicken	COP	Sec14l1	2.37059	0	0	0.959	0.684	3	Partially_conserved
Chicken	COP	Dock4	1.72941	0	0	0.938	0.67	5	All_5sp
Chicken	COP	Lgmn	1.80323	0	0	0.961	0.709	3	Partially_conserved
Chicken	COP	Cdkn1b	1.14572	0	0	0.951	0.729	2	Partially_conserved
Chicken	COP	Tnr	0.94376	0	0	0.989	0.804	5	All_5sp
Chicken	COP	Atrn	1.24176	0	0	0.957	0.787	4	Core_conserved
Chicken	COP	Gng7	1.0861	0	0	0.964	0.8	2	Partially_conserved
Chicken	COP	Lrrc7	1.5908	0	0	0.974	0.829	3	Partially_conserved
Chicken	COP	Clasp1	1.36445	0	0	0.966	0.822	2	Partially_conserved
Chicken	COP	Ptpra	1.20479	0	0	0.972	0.828	3	Partially_conserved
Chicken	COP	Mbp	1.19556	0	0	0.989	0.863	4	Core_conserved
Chicken	COP	Gab1	1.20466	0	0	0.994	0.88	4	Core_conserved
Chicken	COP	Tppp	1.4679	0	0	0.98	0.872	4	Core_conserved
Chicken	COP	Ubl3	1.86378	0	0	0.993	0.889	3	Partially_conserved
Chicken	COP	Mpc1	0.988257	0	0	0.996	0.939	2	Partially_conserved
Chicken	COP	Epb41l2	1.44611	0	0	0.999	0.97	5	All_5sp
Chicken	COP	Phyhipl	1.27769	0	0	0.994	0.975	4	Core_conserved
Chicken	COP	Tcf7l2	1.34359	0	0	0.999	0.982	5	All_5sp
Chicken	COP	Frmd4a	1.32272	0	0	0.999	0.993	5	All_5sp
Chicken	COP	Auts2	1.11688	0	0	0.999	0.994	4	Core_conserved
Chicken	COP	Kif21a	1.23273	2.48382e-301	3.12837e-297	0.931	0.664	5	All_5sp
Chicken	COP	Sntb1	1.73387	2.79484e-301	3.5201e-297	0.675	0.252	1	Species_specific
Chicken	COP	Bicd2	0.935063	1.15211e-298	1.45108e-294	0.981	0.847	3	Partially_conserved
Chicken	COP	Tpcn1	1.49838	2.57009e-293	3.23703e-289	0.804	0.437	1	Species_specific
Chicken	COP	Ugt8a	0.628926	2.83837e-292	3.57493e-288	1	0.961	5	All_5sp
Chicken	COP	Ank3	1.05179	3.32791e-286	4.1915e-282	0.955	0.833	2	Partially_conserved
Chicken	COP	Ppp2r3d	0.866569	3.81721e-283	4.80778e-279	0.86	0.367	4	Core_conserved
Chicken	COP	Fam110b	1.41224	3.91448e-278	4.93029e-274	0.898	0.627	2	Partially_conserved
Chicken	COP	Emid1	1.35226	6.62882e-278	8.349e-274	0.839	0.501	2	Partially_conserved
Chicken	COP	Elavl4	0.82361	7.41265e-277	9.33624e-273	0.997	0.952	3	Partially_conserved
Chicken	COP	Relt	1.16135	1.78154e-276	2.24385e-272	0.837	0.434	4	Core_conserved
Chicken	COP	Cecr2	1.41024	3.78786e-276	4.77081e-272	0.747	0.321	2	Partially_conserved
Chicken	COP	Cdv3	0.787859	2.19707e-274	2.76721e-270	0.994	0.917	2	Partially_conserved
Chicken	COP	Yes1	0.878884	6.92557e-273	8.72275e-269	0.98	0.882	2	Partially_conserved
Chicken	COP	Ppp1r16b	1.35293	5.2624e-264	6.62799e-260	0.781	0.397	4	Core_conserved
Chicken	COP	Cnp	0.840387	1.4733e-263	1.85562e-259	0.989	0.791	4	Core_conserved
Chicken	COP	Tet1	0.638369	9.96681e-263	1.25532e-258	0.999	0.976	3	Partially_conserved
Chicken	COP	Tlcd2	0.497703	1.80008e-262	2.2672e-258	0.863	0.374	1	Species_specific
Chicken	COP	Plekha8	1.33191	5.21107e-255	6.56335e-251	0.817	0.513	3	Partially_conserved
Chicken	COP	Chst2	1.09515	8.10129e-255	1.02036e-250	0.933	0.718	3	Partially_conserved
Chicken	COP	Mlec	1.10925	6.28978e-248	7.92197e-244	0.879	0.583	1	Species_specific
Chicken	COP	Rac1	0.740038	2.46869e-247	3.10931e-243	0.985	0.93	4	Core_conserved
Chicken	COP	Psmd9	0.955246	1.84973e-243	2.32974e-239	0.944	0.776	3	Partially_conserved
Chicken	COP	Bmp2	1.57178	1.07173e-240	1.34985e-236	0.69	0.334	2	Partially_conserved
Chicken	COP	Fyn	0.628846	1.58798e-240	2.00007e-236	1	0.991	4	Core_conserved
Chicken	COP	Eef1d	0.53338	5.44131e-239	6.85334e-235	1	0.993	2	Partially_conserved
Chicken	COP	Rap2a	0.96394	2.36789e-237	2.98235e-233	0.943	0.751	5	All_5sp
Chicken	COP	Epb41l4b	0.840806	2.08166e-236	2.62185e-232	0.99	0.96	2	Partially_conserved
Chicken	COP	Mon2	1.04379	3.6797e-232	4.63459e-228	0.899	0.645	2	Partially_conserved
Chicken	COP	Far2	0.889729	1.18238e-231	1.48921e-227	0.958	0.842	2	Partially_conserved
Chicken	COP	Rapgef2	1.00771	1.17072e-229	1.47452e-225	0.956	0.835	4	Core_conserved
Chicken	COP	Klhl29	1.14554	2.28954e-228	2.88368e-224	0.961	0.861	4	Core_conserved
Chicken	COP	Arhgef7	0.942433	3.72785e-227	4.69523e-223	0.941	0.783	4	Core_conserved
Chicken	COP	Ppfibp1	1.01343	3.52815e-225	4.44371e-221	0.899	0.662	3	Partially_conserved
Chicken	COP	Nod1	1.76961	4.51125e-224	5.68192e-220	0.528	0.187	1	Species_specific
Chicken	COP	Rab33b	1.05531	9.13474e-223	1.15052e-218	0.887	0.66	1	Species_specific
Chicken	COP	Zfp618	0.854934	1.33758e-222	1.68468e-218	0.972	0.876	2	Partially_conserved
Chicken	COP	Snx9	1.15586	1.2624e-221	1.58999e-217	0.863	0.632	3	Partially_conserved
Chicken	COP	Lrch3	1.34499	1.73658e-220	2.18723e-216	0.725	0.379	3	Partially_conserved
Chicken	COP	Hipk2	0.887695	6.02158e-219	7.58418e-215	0.975	0.878	4	Core_conserved
Chicken	COP	Gas7	1.28086	6.61336e-215	8.32953e-211	0.674	0.286	4	Core_conserved
Chicken	COP	Rrbp1	0.417651	2.81106e-213	3.54053e-209	0.884	0.519	4	Core_conserved
Chicken	COP	Nkain2	0.668601	9.98723e-212	1.25789e-207	0.99	0.947	4	Core_conserved
Chicken	COP	Prcp	1.443	5.12874e-207	6.45964e-203	0.598	0.246	2	Partially_conserved
Chicken	COP	Zfp488	0.786695	1.32531e-206	1.66923e-202	0.979	0.776	4	Core_conserved
Chicken	COP	Rere	0.868705	1.29002e-203	1.62479e-199	0.943	0.806	2	Partially_conserved
Chicken	COP	Fa2h	1.09553	2.14273e-202	2.69877e-198	0.785	0.455	3	Partially_conserved
Chicken	COP	Setd7	0.945911	2.75891e-202	3.47485e-198	0.92	0.731	2	Partially_conserved
Chicken	COP	Myrf	1.32235	2.24879e-199	2.83235e-195	0.686	0.353	4	Core_conserved
Chicken	COP	Erc1	0.827163	6.03615e-199	7.60253e-195	0.956	0.888	4	Core_conserved
Chicken	COP	Nans	0.974795	6.77987e-199	8.53924e-195	0.909	0.718	3	Partially_conserved
Chicken	COP	Usp6nl	1.24777	3.70424e-197	4.66549e-193	0.65	0.29	4	Core_conserved
Chicken	COP	Gpr160	1.29452	8.09172e-197	1.01915e-192	0.607	0.251	1	Species_specific
Chicken	COP	Sema6a	0.908282	1.01135e-195	1.27379e-191	0.945	0.86	3	Partially_conserved
Chicken	COP	Crmp1	0.639522	7.12057e-195	8.96835e-191	0.991	0.933	2	Partially_conserved
Chicken	COP	Tpd52l1	0.802517	5.08446e-190	6.40388e-186	0.789	0.422	2	Partially_conserved
Chicken	COP	Sppl3	0.885802	2.07713e-186	2.61614e-182	0.895	0.666	3	Partially_conserved
Chicken	COP	Oaz1	0.513758	1.67489e-182	2.10953e-178	0.998	0.983	2	Partially_conserved
Chicken	COP	Pcdh7	0.658498	7.06847e-182	8.90274e-178	0.994	0.989	3	Partially_conserved
Chicken	COP	Bend7	0.903269	7.39135e-181	9.3094e-177	0.881	0.678	2	Partially_conserved
Chicken	COP	Nhsl1	1.10155	4.0668e-177	5.12214e-173	0.721	0.387	2	Partially_conserved
Chicken	COP	Lmo4	0.628371	2.56597e-175	3.23183e-171	0.985	0.915	3	Partially_conserved
Chicken	COP	Paqr8	1.02163	3.38532e-174	4.26381e-170	0.798	0.518	1	Species_specific
Chicken	COP	Csgalnact2	1.38877	2.38035e-173	2.99805e-169	0.643	0.349	2	Partially_conserved
Chicken	COP	Ogt	0.780224	3.30417e-173	4.1616e-169	0.952	0.859	3	Partially_conserved
Chicken	COP	Fam168b	1.0052	7.57028e-172	9.53476e-168	0.857	0.637	1	Species_specific
Chicken	COP	Baz1a	0.720343	6.53908e-171	8.23597e-167	0.957	0.806	4	Core_conserved
Chicken	COP	Mtss1	0.656368	8.54445e-170	1.07617e-165	0.993	0.849	4	Core_conserved
Chicken	COP	Ppp1cc	0.793248	5.42251e-169	6.82966e-165	0.918	0.772	2	Partially_conserved
Chicken	COP	Vmp1	0.830342	1.02817e-167	1.29498e-163	0.862	0.613	3	Partially_conserved
Chicken	COP	Hoxb3	1.1033	1.62024e-167	2.04069e-163	0.77	0.502	2	Partially_conserved
Chicken	COP	Tpt1	0.309689	2.20923e-166	2.78253e-162	1	1	4	Core_conserved
Chicken	COP	Zfp593	0.618373	1.47698e-164	1.86026e-160	0.984	0.925	3	Partially_conserved
Chicken	COP	Il34	2.19611	1.36433e-162	1.71838e-158	0.344	0.101	1	Species_specific
Chicken	COP	Fgfr3	0.974899	6.02424e-162	7.58753e-158	0.85	0.611	2	Partially_conserved
Chicken	COP	Sh3bp5	0.889612	3.65864e-157	4.60806e-153	0.878	0.713	2	Partially_conserved
Chicken	COP	Cdh11	0.921733	6.12786e-157	7.71804e-153	0.902	0.745	2	Partially_conserved
Chicken	COP	Sf3a2	0.775907	1.51732e-155	1.91107e-151	0.909	0.741	3	Partially_conserved
Chicken	COP	Tenm1	0.717126	9.21878e-154	1.16111e-149	0.982	0.882	4	Core_conserved
Chicken	COP	Apln	0.530424	1.15538e-150	1.4552e-146	0.739	0.376	3	Partially_conserved
Chicken	COP	Etnk2	1.81405	3.93366e-145	4.95445e-141	0.341	0.106	1	Species_specific
Chicken	COP	Dbndd1	1.04791	9.66167e-145	1.21689e-140	0.733	0.477	3	Partially_conserved
Chicken	COP	Tbc1d2	1.25687	1.7949e-144	2.26068e-140	0.502	0.215	2	Partially_conserved
Chicken	COP	Mapre2	0.505834	3.12956e-143	3.94168e-139	0.902	0.723	3	Partially_conserved
Chicken	COP	Def6	1.15396	2.40474e-141	3.02878e-137	0.547	0.255	3	Partially_conserved
Chicken	COP	Chd7	0.472854	2.42048e-141	3.0486e-137	0.996	0.979	4	Core_conserved
Chicken	COP	Sgsm2	1.08293	3.33786e-141	4.20404e-137	0.734	0.49	3	Partially_conserved
Chicken	COP	Panx1	1.21336	1.44511e-138	1.82011e-134	0.618	0.352	3	Partially_conserved
Chicken	COP	Prima1	0.648657	7.732e-138	9.73846e-134	0.548	0.22	2	Partially_conserved
Chicken	COP	Bloc1s4	0.848305	1.1329e-137	1.42689e-133	0.825	0.624	2	Partially_conserved
Chicken	COP	Tmem132b	0.583339	1.16531e-137	1.46771e-133	0.906	0.688	3	Partially_conserved
Chicken	COP	Papss1	0.517954	1.26488e-137	1.59311e-133	0.989	0.966	2	Partially_conserved
Chicken	COP	Fgfr2	0.772312	3.98958e-137	5.02488e-133	0.747	0.444	4	Core_conserved
Chicken	COP	Zeb2	0.415016	1.73415e-135	2.18416e-131	0.999	0.998	4	Core_conserved
Chicken	COP	Sdk1	1.71085	2.1345e-135	2.68841e-131	0.57	0.33	4	Core_conserved
Chicken	COP	Smurf1	0.701841	8.42326e-133	1.06091e-128	0.636	0.308	3	Partially_conserved
Chicken	COP	Rusc2	1.01175	2.7858e-132	3.50871e-128	0.623	0.334	3	Partially_conserved
Chicken	COP	Tbc1d23	0.983701	1.04804e-131	1.32e-127	0.725	0.473	3	Partially_conserved
Chicken	COP	Zfp217	1.29136	1.54112e-130	1.94104e-126	0.505	0.234	1	Species_specific
Chicken	COP	Slc16a7	0.850029	8.45213e-129	1.06455e-124	0.878	0.729	2	Partially_conserved
Chicken	COP	Eef2	0.324863	1.21458e-127	1.52976e-123	1	0.999	3	Partially_conserved
Chicken	COP	Dlk2	0.780274	1.35901e-127	1.71167e-123	0.841	0.613	2	Partially_conserved
Chicken	COP	Ttll7	0.859122	3.94153e-126	4.96436e-122	0.802	0.582	4	Core_conserved
Chicken	COP	Olfml2a	0.799519	8.37772e-125	1.05517e-120	0.616	0.314	2	Partially_conserved
Chicken	COP	Sun1	1.02748	1.52151e-123	1.91635e-119	0.704	0.486	2	Partially_conserved
Chicken	COP	Serinc1	0.596892	1.52419e-123	1.91972e-119	0.949	0.832	4	Core_conserved
Chicken	COP	Clta	0.447049	7.27778e-123	9.16636e-119	0.975	0.909	3	Partially_conserved
Chicken	COP	Edil3	0.911586	1.11016e-121	1.39825e-117	0.822	0.617	5	All_5sp
Chicken	COP	Rabggtb	0.719368	4.12962e-120	5.20126e-116	0.899	0.755	2	Partially_conserved
Chicken	COP	Elmo1	0.559223	5.93835e-120	7.47935e-116	0.983	0.95	3	Partially_conserved
Chicken	COP	Rab31	0.707759	1.32961e-118	1.67464e-114	0.882	0.734	2	Partially_conserved
Chicken	COP	Smpx	1.32106	9.53315e-116	1.2007e-111	0.366	0.136	1	Species_specific
Chicken	COP	Anapc2	0.675299	2.39628e-113	3.01812e-109	0.88	0.72	2	Partially_conserved
Chicken	COP	Rnf217	1.33287	7.51139e-113	9.46059e-109	0.51	0.273	2	Partially_conserved
Chicken	COP	Dot1l	0.704455	2.10147e-112	2.6468e-108	0.82	0.609	1	Species_specific
Chicken	COP	Mospd2	0.512928	5.67977e-112	7.15367e-108	0.762	0.484	3	Partially_conserved
Chicken	COP	Trio	0.42291	2.34277e-111	2.95072e-107	0.993	0.933	4	Core_conserved
Chicken	COP	Vps37b	0.738091	3.29754e-111	4.15326e-107	0.84	0.677	3	Partially_conserved
Chicken	COP	Tmem117	0.984194	6.2002e-110	7.80915e-106	0.773	0.594	4	Core_conserved
Chicken	COP	Cmip	0.585388	9.50199e-109	1.19678e-104	0.925	0.801	2	Partially_conserved
Chicken	COP	Lrrc73	0.935095	1.96425e-107	2.47397e-103	0.722	0.515	1	Species_specific
Chicken	COP	Mpzl1	0.718991	7.23718e-107	9.11522e-103	0.831	0.649	4	Core_conserved
Chicken	COP	Snx5	0.666346	9.17422e-103	1.15549e-98	0.869	0.721	3	Partially_conserved
Chicken	COP	Rras2	0.713875	3.89344e-102	4.90379e-98	0.789	0.595	4	Core_conserved
Chicken	COP	Rhoq	0.855632	5.06938e-100	6.38489e-96	0.733	0.528	4	Core_conserved
Chicken	COP	Adamts7	0.967777	6.94055e-97	8.74162e-93	0.522	0.281	2	Partially_conserved
Chicken	COP	Atad2b	0.790633	1.28576e-96	1.61942e-92	0.767	0.589	3	Partially_conserved
Chicken	COP	Col5a1	2.39362	1.91032e-96	2.40604e-92	0.192	0.049	2	Partially_conserved
Chicken	COP	Fyttd1	0.813094	5.19108e-96	6.53817e-92	0.745	0.553	2	Partially_conserved
Chicken	COP	Ppib	0.312921	2.5522e-95	3.21449e-91	1	0.999	4	Core_conserved
Chicken	COP	Fam83d	0.71963	6.80821e-92	8.57494e-88	0.673	0.425	2	Partially_conserved
Chicken	COP	Rmdn3	1.01122	1.22652e-90	1.54481e-86	0.535	0.314	3	Partially_conserved
Chicken	COP	Eif3m	0.402264	4.40729e-88	5.55098e-84	0.988	0.947	3	Partially_conserved
Chicken	COP	Kank1	0.447869	1.82873e-87	2.30328e-83	0.986	0.961	5	All_5sp
Chicken	COP	Igf2bp1	0.722969	2.07957e-86	2.61922e-82	0.752	0.555	2	Partially_conserved
Chicken	COP	Hpcal1	0.714537	5.23403e-86	6.59226e-82	0.75	0.551	2	Partially_conserved
Chicken	COP	Ints6	0.756139	4.37688e-84	5.51268e-80	0.773	0.62	3	Partially_conserved
Chicken	COP	Arhgap32	0.527462	4.69761e-84	5.91664e-80	0.87	0.732	2	Partially_conserved
Chicken	COP	Bcor	0.800655	8.25162e-84	1.03929e-79	0.689	0.487	2	Partially_conserved
Chicken	COP	Mcu	1.25771	6.66448e-83	8.39391e-79	0.46	0.263	4	Core_conserved
Chicken	COP	Tns3	0.72751	2.50365e-82	3.15335e-78	0.769	0.617	3	Partially_conserved
Chicken	COP	Scg3	0.602501	4.77743e-82	6.01718e-78	0.909	0.81	3	Partially_conserved
Chicken	COP	Klhl5	0.862135	5.87892e-82	7.4045e-78	0.6	0.385	3	Partially_conserved
Chicken	COP	Eif3e	0.424894	2.07274e-81	2.61062e-77	0.973	0.93	4	Core_conserved
Chicken	COP	Tle4	0.618306	7.11182e-78	8.95734e-74	0.78	0.595	2	Partially_conserved
Chicken	COP	Vwa2	1.77959	9.8871e-75	1.24528e-70	0.201	0.066	1	Species_specific
Chicken	COP	Mapk1	0.589172	7.91467e-74	9.96853e-70	0.869	0.782	2	Partially_conserved
Chicken	COP	Kcnh5	1.5553	2.84869e-73	3.58793e-69	0.27	0.112	2	Partially_conserved
Chicken	COP	Gnb4	0.455418	2.26315e-72	2.85044e-68	0.931	0.848	3	Partially_conserved
Chicken	COP	Pdrg1	0.595232	4.79848e-72	6.04368e-68	0.855	0.747	1	Species_specific
Chicken	COP	Eif3k	0.310593	1.12121e-71	1.41217e-67	0.993	0.968	2	Partially_conserved
Chicken	COP	Hivep1	0.614183	2.04167e-71	2.57149e-67	0.78	0.611	2	Partially_conserved
Chicken	COP	Dyrk3	0.829559	9.21881e-71	1.16111e-66	0.569	0.382	1	Species_specific
Chicken	COP	Lss	0.558086	1.41927e-70	1.78757e-66	0.658	0.443	2	Partially_conserved
Chicken	COP	Ralgds	0.751862	3.53742e-70	4.45538e-66	0.657	0.475	4	Core_conserved
Chicken	COP	Lamp1	0.465476	1.23168e-69	1.5513e-65	0.885	0.766	3	Partially_conserved
Chicken	COP	Tfeb	0.913572	4.39718e-69	5.53824e-65	0.463	0.27	3	Partially_conserved
Chicken	COP	Pigt	0.853352	4.95252e-69	6.2377e-65	0.558	0.375	3	Partially_conserved
Chicken	COP	Decr2	0.954562	1.30381e-67	1.64215e-63	0.486	0.306	1	Species_specific
Chicken	COP	Mpc2	0.375092	1.65998e-67	2.09075e-63	0.97	0.934	1	Species_specific
Chicken	COP	Piezo2	0.716743	3.29507e-67	4.15014e-63	0.389	0.192	1	Species_specific
Chicken	COP	Ralyl	0.814441	6.07924e-67	7.6568e-63	0.669	0.488	2	Partially_conserved
Chicken	COP	Sccpdh	0.32179	8.29695e-66	1.045e-61	0.894	0.77	4	Core_conserved
Chicken	COP	Ppp1r3b	2.55554	2.83172e-65	3.56656e-61	0.103	0.019	1	Species_specific
Chicken	COP	Mb21d2	0.455131	4.60025e-65	5.79402e-61	0.914	0.807	2	Partially_conserved
Chicken	COP	Agpat4	1.13745	6.74433e-65	8.49449e-61	0.366	0.196	4	Core_conserved
Chicken	COP	Sema4c	0.850879	5.32038e-64	6.70102e-60	0.427	0.238	4	Core_conserved
Chicken	COP	Prrg1	1.04052	5.33079e-64	6.71413e-60	0.416	0.24	3	Partially_conserved
Chicken	COP	Coro2b	0.44006	8.42049e-64	1.06056e-59	0.469	0.248	2	Partially_conserved
Chicken	COP	Lrp12	0.54127	1.1786e-63	1.48444e-59	0.834	0.7	1	Species_specific
Chicken	COP	AU040320	0.523087	1.90083e-63	2.39409e-59	0.737	0.55	1	Species_specific
Chicken	COP	Srpk2	0.255478	3.27631e-63	4.12652e-59	0.998	0.997	3	Partially_conserved
Chicken	COP	Chd2	0.593666	5.70691e-63	7.18785e-59	0.796	0.653	3	Partially_conserved
Chicken	COP	Ptch2	1.14475	1.02313e-61	1.28863e-57	0.315	0.155	2	Partially_conserved
Chicken	COP	Gnaq	0.509902	4.12984e-61	5.20153e-57	0.847	0.709	2	Partially_conserved
Chicken	COP	Grip1	0.829297	4.37584e-60	5.51137e-56	0.739	0.619	3	Partially_conserved
Chicken	COP	Igf2bp3	0.43917	4.62084e-60	5.81995e-56	0.905	0.809	3	Partially_conserved
Chicken	COP	Mvd	0.400963	1.63842e-58	2.06358e-54	0.71	0.503	3	Partially_conserved
Chicken	COP	Ahr	0.628921	2.38797e-57	3.00765e-53	0.774	0.643	2	Partially_conserved
Chicken	COP	Plcl1	0.531779	1.18627e-56	1.4941e-52	0.426	0.228	5	All_5sp
Chicken	COP	Mapk10	0.414852	3.87571e-56	4.88146e-52	0.949	0.891	5	All_5sp
Chicken	COP	Phldb1	0.64306	5.64006e-56	7.10366e-52	0.66	0.508	4	Core_conserved
Chicken	COP	Hs3st5	0.495849	1.47163e-55	1.85352e-51	0.6	0.397	3	Partially_conserved
Chicken	COP	Raf1	0.690596	2.57216e-55	3.23964e-51	0.661	0.512	2	Partially_conserved
Chicken	COP	Pck2	0.593654	1.1075e-54	1.3949e-50	0.562	0.381	1	Species_specific
Chicken	COP	Ccser2	0.575362	3.40492e-54	4.28849e-50	0.764	0.625	2	Partially_conserved
Chicken	COP	Ppm1a	0.526306	6.88441e-54	8.67092e-50	0.789	0.66	2	Partially_conserved
Chicken	COP	Eps15l1	0.710311	3.34207e-53	4.20933e-49	0.539	0.37	1	Species_specific
Chicken	COP	Prss56	0.915865	1.27605e-52	1.60718e-48	0.363	0.205	1	Species_specific
Chicken	COP	Plekhb2	0.684739	1.46027e-52	1.83921e-48	0.571	0.391	3	Partially_conserved
Chicken	COP	Ap3d1	0.498391	5.35942e-52	6.75019e-48	0.795	0.678	1	Species_specific
Chicken	COP	Tm9sf4	0.69713	1.951e-51	2.45728e-47	0.613	0.473	2	Partially_conserved
Chicken	COP	Pnpla2	1.01211	3.72255e-51	4.68855e-47	0.325	0.175	2	Partially_conserved
Chicken	COP	Dusp15	1.11189	4.76593e-51	6.00269e-47	0.287	0.147	2	Partially_conserved
Chicken	COP	Sorbs1	0.542416	1.03845e-50	1.30793e-46	0.765	0.629	4	Core_conserved
Chicken	COP	Fdft1	0.455988	1.13058e-49	1.42396e-45	0.707	0.552	2	Partially_conserved
Chicken	COP	Snap25	1.0752	2.13714e-49	2.69173e-45	0.413	0.261	2	Partially_conserved
Chicken	COP	Eif3f	0.313906	2.57309e-49	3.24081e-45	0.979	0.946	2	Partially_conserved
Chicken	COP	Commd8	0.728879	7.236e-49	9.11374e-45	0.631	0.502	1	Species_specific
Chicken	COP	Rassf2	0.307708	1.02459e-47	1.29047e-43	0.704	0.521	3	Partially_conserved
Chicken	COP	Gpr137c	0.370738	1.2682e-47	1.5973e-43	0.551	0.357	3	Partially_conserved
Chicken	COP	Plekhg1	0.453722	1.69241e-47	2.13159e-43	0.87	0.779	3	Partially_conserved
Chicken	COP	St7	0.490027	3.39773e-47	4.27944e-43	0.827	0.7	2	Partially_conserved
Chicken	COP	Apba1	0.863238	3.60249e-47	4.53733e-43	0.461	0.31	2	Partially_conserved
Chicken	COP	Sec14l5	1.41225	3.98944e-47	5.0247e-43	0.171	0.067	3	Partially_conserved
Chicken	COP	Npy	1.72379	1.148e-46	1.44591e-42	0.176	0.073	1	Species_specific
Chicken	COP	Pcmtd1	0.776303	8.68071e-46	1.09334e-41	0.42	0.264	2	Partially_conserved
Chicken	COP	Tcn2	0.851763	1.21897e-45	1.53529e-41	0.379	0.235	1	Species_specific
Chicken	COP	Rab21	0.51581	1.29301e-45	1.62855e-41	0.667	0.519	1	Species_specific
Chicken	COP	Arid1b	0.285358	1.94648e-45	2.4516e-41	0.989	0.982	1	Species_specific
Chicken	COP	2510009E07Rik	0.914514	6.8643e-45	8.64559e-41	0.384	0.241	2	Partially_conserved
Chicken	COP	Smox	0.770039	3.39008e-44	4.26981e-40	0.376	0.223	3	Partially_conserved
Chicken	COP	Gpr139	0.712157	4.09156e-44	5.15331e-40	0.335	0.186	2	Partially_conserved
Chicken	COP	Uevld	0.447486	8.47868e-44	1.06789e-39	0.801	0.7	2	Partially_conserved
Chicken	COP	Srebf2	0.331035	1.1467e-43	1.44427e-39	0.926	0.87	1	Species_specific
Chicken	COP	Msmo1	0.373877	1.57784e-43	1.98729e-39	0.749	0.604	2	Partially_conserved
Chicken	COP	Rybp	0.654319	2.16936e-43	2.73231e-39	0.458	0.303	2	Partially_conserved
Chicken	COP	Wdfy1	1.05118	7.25588e-43	9.13879e-39	0.248	0.127	3	Partially_conserved
Chicken	COP	Nipa1	0.563638	1.15179e-42	1.45068e-38	0.629	0.485	2	Partially_conserved
Chicken	COP	Kcne4	0.847829	2.02852e-42	2.55492e-38	0.402	0.263	1	Species_specific
Chicken	COP	Dock7	0.515956	2.91798e-42	3.67519e-38	0.701	0.572	2	Partially_conserved
Chicken	COP	Mcoln1	0.673212	1.37266e-41	1.72887e-37	0.488	0.339	2	Partially_conserved
Chicken	COP	Wdr3	0.51649	6.43112e-41	8.1e-37	0.708	0.584	3	Partially_conserved
Chicken	COP	Sirt1	0.490924	1.11038e-40	1.39853e-36	0.7	0.562	2	Partially_conserved
Chicken	COP	Golga3	0.706102	1.29961e-40	1.63686e-36	0.424	0.275	1	Species_specific
Chicken	COP	Trim36	1.14305	1.37765e-40	1.73515e-36	0.22	0.109	1	Species_specific
Chicken	COP	Dpm2	0.455602	1.46317e-40	1.84287e-36	0.706	0.585	1	Species_specific
Chicken	COP	Lysmd2	0.592115	9.61141e-40	1.21056e-35	0.63	0.502	2	Partially_conserved
Chicken	COP	Nav1	0.27202	2.76275e-39	3.47968e-35	0.967	0.935	3	Partially_conserved
Chicken	COP	Hook3	0.322556	2.94208e-39	3.70556e-35	0.95	0.911	2	Partially_conserved
Chicken	COP	Mfsd6	0.718112	1.18581e-38	1.49353e-34	0.476	0.335	2	Partially_conserved
Chicken	COP	Rab11fip3	0.778198	2.56601e-38	3.23189e-34	0.412	0.281	1	Species_specific
Chicken	COP	Aktip	0.577276	2.99308e-38	3.76979e-34	0.582	0.445	2	Partially_conserved
Chicken	COP	Rnpepl1	0.364768	7.65788e-38	9.6451e-34	0.683	0.53	2	Partially_conserved
Chicken	COP	Far1	0.440154	1.3843e-37	1.74353e-33	0.74	0.623	2	Partially_conserved
Chicken	COP	Ambra1	0.611132	9.65641e-37	1.21623e-32	0.6	0.476	2	Partially_conserved
Chicken	COP	Tet2	0.407315	1.12552e-36	1.4176e-32	0.846	0.76	1	Species_specific
Chicken	COP	Arhgef37	0.717711	1.93136e-36	2.43255e-32	0.329	0.196	2	Partially_conserved
Chicken	COP	Aspm	0.362797	1.96363e-35	2.4732e-31	0.135	0.297	2	Partially_conserved
Chicken	COP	Lifr	0.438199	2.18958e-35	2.75777e-31	0.79	0.703	2	Partially_conserved
Chicken	COP	Pgls	0.31463	2.56813e-35	3.23456e-31	0.913	0.865	1	Species_specific
Chicken	COP	Llgl1	0.411015	2.81974e-35	3.55146e-31	0.516	0.361	2	Partially_conserved
Chicken	COP	Myo5a	0.259078	1.27557e-34	1.60657e-30	0.915	0.854	3	Partially_conserved
Chicken	COP	Esd	0.398626	2.16552e-34	2.72747e-30	0.775	0.678	1	Species_specific
Chicken	COP	Ppm1f	0.823647	4.75949e-34	5.99458e-30	0.342	0.219	2	Partially_conserved
Chicken	COP	Mgrn1	0.554557	1.29552e-33	1.63171e-29	0.541	0.407	3	Partially_conserved
Chicken	COP	Cltb	0.350136	3.75534e-33	4.72984e-29	0.81	0.713	1	Species_specific
Chicken	COP	Acap1	0.756444	4.97614e-33	6.26745e-29	0.3	0.18	2	Partially_conserved
Chicken	COP	Efhc1	1.36032	5.31778e-33	6.69775e-29	0.144	0.063	2	Partially_conserved
Chicken	COP	Ppard	0.814903	1.50299e-32	1.89302e-28	0.31	0.195	2	Partially_conserved
Chicken	COP	Arvcf	0.48442	1.92676e-32	2.42675e-28	0.745	0.655	3	Partially_conserved
Chicken	COP	Pcyt1a	0.922232	2.34083e-32	2.94828e-28	0.288	0.178	3	Partially_conserved
Chicken	COP	Mbtps2	0.774643	3.14502e-32	3.96115e-28	0.294	0.175	1	Species_specific
Chicken	COP	Fbxo31	0.482903	7.42856e-32	9.35627e-28	0.509	0.367	3	Partially_conserved
Chicken	COP	Sorbs2	0.458312	1.2853e-31	1.61883e-27	0.787	0.673	2	Partially_conserved
Chicken	COP	Vash2	0.372735	1.3116e-31	1.65197e-27	0.856	0.784	2	Partially_conserved
Chicken	COP	Sppl2a	0.322284	1.51727e-31	1.911e-27	0.875	0.827	2	Partially_conserved
Chicken	COP	Tjap1	0.678553	3.04615e-31	3.83662e-27	0.422	0.3	2	Partially_conserved
Chicken	COP	Atp2b2	0.424034	5.04428e-31	6.35327e-27	0.868	0.792	2	Partially_conserved
Chicken	COP	Insig1	0.781013	7.91288e-31	9.96627e-27	0.293	0.18	2	Partially_conserved
Chicken	COP	Mtcl1	0.777803	9.07625e-30	1.14315e-25	0.416	0.307	2	Partially_conserved
Chicken	COP	Atp9b	0.33429	1.26114e-29	1.5884e-25	0.875	0.814	3	Partially_conserved
Chicken	COP	Mkrn1	0.457208	1.37221e-29	1.7283e-25	0.675	0.582	2	Partially_conserved
Chicken	COP	Ank	0.339799	1.96349e-29	2.47301e-25	0.895	0.835	3	Partially_conserved
Chicken	COP	Hip1r	0.849461	5.33852e-29	6.72387e-25	0.307	0.202	3	Partially_conserved
Chicken	COP	Tmem183a	0.481535	3.30702e-28	4.1652e-24	0.623	0.525	1	Species_specific
Chicken	COP	Zbtb37	1.02842	6.01258e-28	7.57285e-24	0.177	0.093	1	Species_specific
Chicken	COP	Usp33	0.531075	8.76796e-28	1.10432e-23	0.628	0.535	1	Species_specific
Chicken	COP	Bbx	0.429488	1.66307e-27	2.09463e-23	0.703	0.595	2	Partially_conserved
Chicken	COP	Ptprm	0.489281	1.80292e-27	2.27078e-23	0.705	0.607	3	Partially_conserved
Chicken	COP	Pacrg	0.416514	4.08606e-27	5.14639e-23	0.652	0.519	2	Partially_conserved
Chicken	COP	Acsl3	0.548488	7.42293e-27	9.34918e-23	0.47	0.356	3	Partially_conserved
Chicken	COP	Tsku	0.514272	1.26664e-26	1.59533e-22	0.545	0.43	2	Partially_conserved
Chicken	COP	Vti1a	0.261616	1.48622e-26	1.8719e-22	0.92	0.871	1	Species_specific
Chicken	COP	Pgap1	0.339479	5.26005e-26	6.62503e-22	0.792	0.699	2	Partially_conserved
Chicken	COP	Slc18b1	0.449713	1.8182e-25	2.29002e-21	0.441	0.317	2	Partially_conserved
Chicken	COP	Cep350	0.437112	2.32948e-25	2.93398e-21	0.597	0.491	2	Partially_conserved
Chicken	COP	Kpna4	0.339769	3.37837e-25	4.25506e-21	0.87	0.817	1	Species_specific
Chicken	COP	Pan3	0.386005	3.80439e-25	4.79163e-21	0.803	0.739	1	Species_specific
Chicken	COP	Gpr157	0.98669	5.38456e-25	6.78186e-21	0.182	0.101	1	Species_specific
Chicken	COP	Kif7	0.61013	5.70611e-25	7.18685e-21	0.398	0.291	3	Partially_conserved
Chicken	COP	Magt1	0.413318	6.228e-25	7.84416e-21	0.639	0.54	2	Partially_conserved
Chicken	COP	Tmem128	0.365449	2.31182e-24	2.91174e-20	0.614	0.496	4	Core_conserved
Chicken	COP	Ppp2r3c	0.424865	4.35562e-24	5.48591e-20	0.599	0.498	1	Species_specific
Chicken	COP	Syt4	0.990632	5.18099e-24	6.52545e-20	0.233	0.143	2	Partially_conserved
Chicken	COP	Pigf	0.615971	9.24018e-24	1.1638e-19	0.362	0.259	2	Partially_conserved
Chicken	COP	Vldlr	0.594183	1.17662e-23	1.48196e-19	0.34	0.234	2	Partially_conserved
Chicken	COP	Aacs	0.328783	1.26824e-23	1.59734e-19	0.635	0.529	3	Partially_conserved
Chicken	COP	Fhdc1	1.30747	1.78738e-23	2.2512e-19	0.1	0.042	1	Species_specific
Chicken	COP	Igsf11	0.252153	2.98358e-23	3.75782e-19	0.305	0.189	5	All_5sp
Chicken	COP	Zfyve19	0.437255	4.11327e-23	5.18067e-19	0.557	0.451	2	Partially_conserved
Chicken	COP	Atg4c	0.478453	4.28063e-23	5.39145e-19	0.501	0.392	2	Partially_conserved
Chicken	COP	Shf	0.559056	1.6237e-22	2.04505e-18	0.295	0.194	2	Partially_conserved
Chicken	COP	Hepacam	0.313679	2.18831e-22	2.75618e-18	0.768	0.679	4	Core_conserved
Chicken	COP	Usp32	0.264311	2.69742e-22	3.3974e-18	0.563	0.446	3	Partially_conserved
Chicken	COP	Serinc3	0.333297	3.08192e-22	3.88167e-18	0.563	0.445	2	Partially_conserved
Chicken	COP	Tpx2	0.276652	3.59072e-22	4.52251e-18	0.156	0.281	3	Partially_conserved
Chicken	COP	Tril	0.765379	3.88757e-22	4.89639e-18	0.339	0.242	2	Partially_conserved
Chicken	COP	Trit1	0.630849	4.32548e-22	5.44794e-18	0.327	0.228	3	Partially_conserved
Chicken	COP	Mrps25	0.309938	4.75061e-22	5.9834e-18	0.799	0.718	2	Partially_conserved
Chicken	COP	Unc13c	0.365963	6.80318e-22	8.56861e-18	0.897	0.91	3	Partially_conserved
Chicken	COP	Stk38l	0.411215	3.67514e-21	4.62884e-17	0.46	0.351	2	Partially_conserved
Chicken	COP	Elavl2	0.539222	7.67999e-21	9.67295e-17	0.501	0.401	2	Partially_conserved
Chicken	COP	Slc8a3	0.559106	8.04134e-21	1.01281e-16	0.689	0.647	2	Partially_conserved
Chicken	COP	Capn10	0.283735	8.53349e-21	1.07479e-16	0.84	0.765	2	Partially_conserved
Chicken	COP	Il6st	0.437954	2.20005e-20	2.77096e-16	0.558	0.467	2	Partially_conserved
Chicken	COP	Msn	0.399617	4.52867e-20	5.70386e-16	0.603	0.515	3	Partially_conserved
Chicken	COP	Tmem38a	0.640709	1.18827e-19	1.49662e-15	0.288	0.199	2	Partially_conserved
Chicken	COP	Mex3a	0.273977	1.25417e-19	1.57963e-15	0.809	0.74	2	Partially_conserved
Chicken	COP	Vgll4	0.272805	1.33975e-19	1.68741e-15	0.845	0.781	3	Partially_conserved
Chicken	COP	Abcd3	0.273312	2.09421e-19	2.63766e-15	0.766	0.678	2	Partially_conserved
Chicken	COP	Sort1	0.523031	2.3589e-19	2.97103e-15	0.307	0.212	3	Partially_conserved
Chicken	COP	Akap10	0.554965	4.26352e-19	5.3699e-15	0.364	0.273	3	Partially_conserved
Chicken	COP	Tgds	0.803493	6.52126e-19	8.21353e-15	0.181	0.108	1	Species_specific
Chicken	COP	Paxip1	0.494279	7.86845e-19	9.91032e-15	0.417	0.322	2	Partially_conserved
Chicken	COP	Fam107b	0.826363	8.15088e-19	1.0266e-14	0.539	0.493	3	Partially_conserved
Chicken	COP	Slc35b3	0.534175	1.67131e-18	2.10501e-14	0.388	0.295	2	Partially_conserved
Chicken	COP	Rgs2	0.633737	2.38196e-18	3.00007e-14	0.253	0.17	2	Partially_conserved
Chicken	COP	Etv1	0.252537	3.27004e-18	4.11861e-14	0.736	0.64	3	Partially_conserved
Chicken	COP	Usp34	0.270363	3.8833e-18	4.89101e-14	0.877	0.831	2	Partially_conserved
Chicken	COP	Gpr180	0.609014	4.56877e-18	5.75437e-14	0.363	0.279	2	Partially_conserved
Chicken	COP	Dnal1	0.605836	4.88791e-18	6.15632e-14	0.282	0.197	2	Partially_conserved
Chicken	COP	Arhgap42	0.607274	5.73838e-18	7.22749e-14	0.292	0.205	2	Partially_conserved
Chicken	COP	Cul4a	0.59458	6.93391e-18	8.73326e-14	0.312	0.225	1	Species_specific
Chicken	COP	Skil	0.503005	7.14483e-18	8.99891e-14	0.37	0.277	4	Core_conserved
Chicken	COP	Wsb1	0.32752	7.25464e-18	9.13722e-14	0.675	0.592	3	Partially_conserved
Chicken	COP	Sh2b3	0.435467	8.28123e-18	1.04302e-13	0.46	0.366	3	Partially_conserved
Chicken	COP	Gtf2h1	0.419193	1.16673e-17	1.4695e-13	0.533	0.442	3	Partially_conserved
Chicken	COP	Bmp4	0.729258	1.6841e-17	2.12113e-13	0.222	0.147	3	Partially_conserved
Chicken	COP	Lrig2	0.847972	2.20089e-17	2.77202e-13	0.175	0.108	2	Partially_conserved
Chicken	COP	Smg1	0.482592	2.2696e-17	2.85856e-13	0.439	0.351	2	Partially_conserved
Chicken	COP	Scaf11	0.298381	2.81097e-17	3.54042e-13	0.825	0.783	2	Partially_conserved
Chicken	COP	Mfsd1	0.318571	3.2284e-17	4.06617e-13	0.67	0.599	1	Species_specific
Chicken	COP	Mxd1	0.449261	6.65424e-17	8.38101e-13	0.398	0.308	3	Partially_conserved
Chicken	COP	Pex11a	0.743603	1.02508e-16	1.29109e-12	0.15	0.086	1	Species_specific
Chicken	COP	Rnf185	0.380584	1.61641e-16	2.03587e-12	0.485	0.392	2	Partially_conserved
Chicken	COP	Golm1	0.622624	1.69968e-16	2.14074e-12	0.274	0.195	2	Partially_conserved
Chicken	COP	Cog5	0.346971	2.59451e-16	3.26778e-12	0.72	0.661	2	Partially_conserved
Chicken	COP	Lipg	0.648162	2.9762e-16	3.74852e-12	0.197	0.126	1	Species_specific
Chicken	COP	Acer2	0.583524	3.72198e-16	4.68784e-12	0.226	0.15	1	Species_specific
Chicken	COP	Pxn	0.525188	5.46886e-16	6.88803e-12	0.346	0.266	1	Species_specific
Chicken	COP	Grn	0.299953	3.84366e-15	4.84109e-11	0.659	0.583	3	Partially_conserved
Chicken	COP	Fam13b	0.269019	5.01066e-15	6.31093e-11	0.538	0.451	3	Partially_conserved
Chicken	COP	Adam12	0.459149	5.17282e-15	6.51517e-11	0.385	0.3	3	Partially_conserved
Chicken	COP	Commd9	0.366684	1.0302e-14	1.29754e-10	0.494	0.415	2	Partially_conserved
Chicken	COP	Gtf3c3	0.36316	1.12974e-14	1.4229e-10	0.508	0.422	2	Partially_conserved
Chicken	COP	Plekhm3	0.389101	1.29234e-14	1.62771e-10	0.467	0.383	2	Partially_conserved
Chicken	COP	Ror1	0.393545	1.36767e-14	1.72258e-10	0.27	0.188	2	Partially_conserved
Chicken	COP	Pik3cg	0.7155	1.57596e-14	1.98492e-10	0.185	0.12	1	Species_specific
Chicken	COP	Acsl4	0.411772	1.96577e-14	2.47588e-10	0.449	0.371	3	Partially_conserved
Chicken	COP	Syde2	0.710851	2.20079e-14	2.77189e-10	0.2	0.135	1	Species_specific
Chicken	COP	Ppt1	0.305445	3.49402e-14	4.40071e-10	0.534	0.445	2	Partially_conserved
Chicken	COP	Depdc1b	0.658692	4.5672e-14	5.75239e-10	0.214	0.147	2	Partially_conserved
Chicken	COP	Agbl4	0.727125	1.16443e-13	1.4666e-09	0.17	0.11	4	Core_conserved
Chicken	COP	Mrpl42	0.326934	1.75571e-13	2.21132e-09	0.601	0.538	2	Partially_conserved
Chicken	COP	Crebl2	0.498594	2.55445e-13	3.21733e-09	0.286	0.213	2	Partially_conserved
Chicken	COP	Abracl	0.288785	2.56563e-13	3.23141e-09	0.655	0.592	1	Species_specific
Chicken	COP	Por	0.407719	3.33846e-13	4.20479e-09	0.418	0.341	2	Partially_conserved
Chicken	COP	Wipf1	0.549183	4.57945e-13	5.76782e-09	0.24	0.172	1	Species_specific
Chicken	COP	Mtfr1l	0.392496	1.85097e-12	2.3313e-08	0.398	0.323	2	Partially_conserved
Chicken	COP	Frs3	0.652103	2.2897e-12	2.88388e-08	0.164	0.107	1	Species_specific
Chicken	COP	Rabgef1	0.366076	2.82846e-12	3.56244e-08	0.416	0.339	2	Partially_conserved
Chicken	COP	Pard6b	0.952422	2.92031e-12	3.67812e-08	0.108	0.063	1	Species_specific
Chicken	COP	Micall1	0.336277	4.77817e-12	6.0181e-08	0.36	0.279	3	Partially_conserved
Chicken	COP	Sgtb	0.306424	5.57373e-12	7.02011e-08	0.554	0.497	1	Species_specific
Chicken	COP	Txndc16	0.51443	6.02353e-12	7.58663e-08	0.211	0.148	2	Partially_conserved
Chicken	COP	Wwp2	0.690202	6.54537e-12	8.24389e-08	0.177	0.123	2	Partially_conserved
Chicken	COP	Fermt1	0.60644	6.74101e-12	8.49031e-08	0.281	0.218	2	Partially_conserved
Chicken	COP	Cdk2ap2	0.250065	6.84208e-12	8.61761e-08	0.583	0.509	1	Species_specific
Chicken	COP	Dvl1	0.352873	8.69221e-12	1.09478e-07	0.433	0.359	1	Species_specific
Chicken	COP	Nsun6	0.603269	9.44072e-12	1.18906e-07	0.178	0.122	2	Partially_conserved
Chicken	COP	Zc3h6	0.260368	9.69909e-12	1.2216e-07	0.686	0.631	2	Partially_conserved
Chicken	COP	Tmem192	0.556221	9.75428e-12	1.22855e-07	0.212	0.151	2	Partially_conserved
Chicken	COP	Snx33	0.451886	1.02296e-11	1.28842e-07	0.27	0.203	2	Partially_conserved
Chicken	COP	Ccdc32	0.295948	1.04298e-11	1.31364e-07	0.588	0.525	1	Species_specific
Chicken	COP	Cpped1	0.288879	1.38474e-11	1.74408e-07	0.596	0.524	2	Partially_conserved
Chicken	COP	Acmsd	0.839664	1.46665e-11	1.84725e-07	0.103	0.06	1	Species_specific
Chicken	COP	Cbfa2t2	0.678625	1.46692e-11	1.84759e-07	0.193	0.137	2	Partially_conserved
Chicken	COP	Coq10b	0.399383	2.09189e-11	2.63473e-07	0.273	0.204	2	Partially_conserved
Chicken	COP	Usp38	0.308803	2.16123e-11	2.72206e-07	0.441	0.362	2	Partially_conserved
Chicken	COP	Prrg3	0.362974	2.56192e-11	3.22674e-07	0.426	0.358	1	Species_specific
Chicken	COP	Slc38a7	0.414731	3.19734e-11	4.02705e-07	0.315	0.244	2	Partially_conserved
Chicken	COP	Ubxn2a	0.573682	3.20253e-11	4.03359e-07	0.149	0.097	2	Partially_conserved
Chicken	COP	Med14	0.33268	3.40123e-11	4.28385e-07	0.458	0.382	1	Species_specific
Chicken	COP	Med7	0.425095	3.61849e-11	4.55749e-07	0.424	0.354	1	Species_specific
Chicken	COP	Cdk5	0.265443	7.50868e-11	9.45718e-07	0.54	0.474	2	Partially_conserved
Chicken	COP	Map3k13	0.524512	8.21029e-11	1.03409e-06	0.246	0.185	2	Partially_conserved
Chicken	COP	Nhej1	0.665611	9.449e-11	1.1901e-06	0.131	0.085	1	Species_specific
Chicken	COP	Zdhhc14	0.351584	1.28182e-10	1.61445e-06	0.51	0.445	4	Core_conserved
Chicken	COP	Mfsd2a	0.375229	1.3149e-10	1.65612e-06	0.411	0.344	4	Core_conserved
Chicken	COP	Dlgap5	0.257171	1.32483e-10	1.66862e-06	0.126	0.203	2	Partially_conserved
Chicken	COP	Impa1	0.369303	2.06709e-10	2.6035e-06	0.462	0.404	2	Partially_conserved
Chicken	COP	Mfsd8	0.570239	2.87327e-10	3.61888e-06	0.224	0.167	1	Species_specific
Chicken	COP	Ercc8	0.388268	3.34642e-10	4.21482e-06	0.32	0.254	1	Species_specific
Chicken	COP	Cdk19	0.250201	4.06474e-10	5.11954e-06	0.601	0.537	3	Partially_conserved
Chicken	COP	Mmab	0.342776	4.57473e-10	5.76188e-06	0.397	0.331	2	Partially_conserved
Chicken	COP	Enkd1	0.637573	6.80633e-10	8.57257e-06	0.114	0.072	1	Species_specific
Chicken	COP	Tmem63a	0.645013	8.63741e-10	1.08788e-05	0.167	0.117	3	Partially_conserved
Chicken	COP	Ipo4	0.275725	1.07727e-09	1.35682e-05	0.48	0.417	2	Partially_conserved
Chicken	COP	Erlin1	0.353229	1.95124e-09	2.45758e-05	0.409	0.349	2	Partially_conserved
Chicken	COP	Ddhd2	0.525095	2.10516e-09	2.65145e-05	0.168	0.118	2	Partially_conserved
Chicken	COP	Ric1	0.370755	4.00518e-09	5.04453e-05	0.391	0.332	2	Partially_conserved
Chicken	COP	D16Ertd472e	0.413917	4.26415e-09	5.3707e-05	0.263	0.204	3	Partially_conserved
Chicken	COP	Yeats4	0.347513	5.24396e-09	6.60477e-05	0.42	0.362	2	Partially_conserved
Chicken	COP	Pgbd5	0.322581	8.59174e-09	0.000108213	0.488	0.431	2	Partially_conserved
Chicken	COP	Zfp608	0.293444	9.30856e-09	0.000117241	0.681	0.65	4	Core_conserved
Chicken	COP	Rnf215	0.270054	1.52358e-08	0.000191895	0.444	0.382	2	Partially_conserved
Chicken	COP	Traf3ip1	0.274702	1.59918e-08	0.000201417	0.426	0.362	1	Species_specific
Chicken	COP	Fam13a	0.501967	1.65386e-08	0.000208303	0.227	0.177	2	Partially_conserved
Chicken	COP	Ssh2	0.363819	1.74763e-08	0.000220114	0.282	0.222	3	Partially_conserved
Chicken	COP	Slc30a1	0.346068	1.97166e-08	0.000248331	0.336	0.275	1	Species_specific
Chicken	COP	Pip5k1a	0.348328	2.1445e-08	0.0002701	0.405	0.348	1	Species_specific
Chicken	COP	Sh3glb2	0.436488	2.90672e-08	0.000366101	0.226	0.175	3	Partially_conserved
Chicken	COP	Rfxank	0.360108	3.63689e-08	0.000458066	0.245	0.191	3	Partially_conserved
Chicken	COP	Pias4	0.470652	4.02381e-08	0.000506799	0.202	0.153	2	Partially_conserved
Chicken	COP	Fam234a	0.29741	4.04484e-08	0.000509447	0.332	0.273	2	Partially_conserved
Chicken	COP	Ino80c	0.254933	4.40294e-08	0.000554551	0.473	0.408	3	Partially_conserved
Chicken	COP	Fcho2	0.297434	5.41967e-08	0.000682608	0.435	0.379	2	Partially_conserved
Chicken	COP	Casd1	0.351207	6.73154e-08	0.000847838	0.29	0.236	4	Core_conserved
Chicken	COP	Vps37d	0.403463	7.09931e-08	0.000894158	0.321	0.272	3	Partially_conserved
Chicken	COP	Gskip	0.48415	1.19232e-07	0.00150173	0.19	0.145	2	Partially_conserved
Chicken	COP	Gnpnat1	0.42457	1.23671e-07	0.00155764	0.225	0.176	2	Partially_conserved
Chicken	COP	Lrrc49	0.302878	1.40178e-07	0.00176555	0.305	0.25	3	Partially_conserved
Chicken	COP	Trim59	0.461145	1.50724e-07	0.00189837	0.281	0.232	3	Partially_conserved
Chicken	COP	Efr3b	0.37608	1.56496e-07	0.00197106	0.239	0.19	3	Partially_conserved
Chicken	COP	Armt1	0.300189	2.80744e-07	0.00353597	0.32	0.268	2	Partially_conserved
Chicken	COP	Rab3ip	0.554904	2.91723e-07	0.00367425	0.195	0.151	2	Partially_conserved
Chicken	COP	Slc41a1	0.359488	3.84508e-07	0.00484288	0.206	0.159	3	Partially_conserved
Chicken	COP	Gramd1b	0.360591	3.99303e-07	0.00502922	0.344	0.294	3	Partially_conserved
Chicken	COP	Aar2	0.2567	4.24014e-07	0.00534046	0.58	0.539	2	Partially_conserved
Chicken	COP	Josd1	0.341604	4.37613e-07	0.00551173	0.315	0.265	2	Partially_conserved
Chicken	COP	Man2a2	0.278368	6.4769e-07	0.00815765	0.414	0.365	3	Partially_conserved
Chicken	COP	Lyrm7	0.334497	6.73182e-07	0.00847872	0.27	0.219	2	Partially_conserved
Chicken	COP	Chpt1	0.275447	1.14156e-06	0.0143779	0.364	0.312	5	All_5sp
Chicken	COP	L3hypdh	0.603618	1.17212e-06	0.0147628	0.1	0.069	2	Partially_conserved
Chicken	COP	Chfr	0.250898	3.46825e-06	0.0436826	0.357	0.305	3	Partially_conserved
Chicken	MOL	Aif1l	5.18854	0	0	0.955	0.104	3	Partially_conserved
Chicken	MOL	Enpp6	4.27795	0	0	0.998	0.148	3	Partially_conserved
Chicken	MOL	Pllp	5.7649	0	0	0.988	0.152	2	Partially_conserved
Chicken	MOL	Spata13	3.97521	0	0	0.945	0.146	4	Core_conserved
Chicken	MOL	Sema3d	4.476	0	0	0.989	0.212	3	Partially_conserved
Chicken	MOL	Fam43a	4.12681	0	0	0.992	0.249	1	Species_specific
Chicken	MOL	Trp53i11	3.53012	0	0	0.979	0.24	4	Core_conserved
Chicken	MOL	Plcl1	3.18765	0	0	0.904	0.177	5	All_5sp
Chicken	MOL	Gas7	2.61852	0	0	1	0.287	4	Core_conserved
Chicken	MOL	Coro2b	3.12413	0	0	0.915	0.205	2	Partially_conserved
Chicken	MOL	Igsf11	3.50316	0	0	0.828	0.119	5	All_5sp
Chicken	MOL	Arhgap18	3.2201	0	0	0.992	0.301	1	Species_specific
Chicken	MOL	Prima1	3.09296	0	0	0.898	0.209	2	Partially_conserved
Chicken	MOL	Slc46a3	2.24587	0	0	0.944	0.258	1	Species_specific
Chicken	MOL	Dhcr24	3.48467	0	0	0.951	0.284	3	Partially_conserved
Chicken	MOL	Bmp2k	3.1921	0	0	0.869	0.204	3	Partially_conserved
Chicken	MOL	Smurf1	2.7976	0	0	0.951	0.302	3	Partially_conserved
Chicken	MOL	Piezo2	3.05225	0	0	0.799	0.152	1	Species_specific
Chicken	MOL	Mapk8ip1	3.25491	0	0	0.976	0.335	3	Partially_conserved
Chicken	MOL	Pik3cb	4.59683	0	0	0.697	0.063	2	Partially_conserved
Chicken	MOL	Tmem88b	6.09978	0	0	0.636	0.022	1	Species_specific
Chicken	MOL	Apln	2.88839	0	0	0.991	0.386	3	Partially_conserved
Chicken	MOL	Anxa4	1.83246	0	0	0.93	0.325	3	Partially_conserved
Chicken	MOL	Olfml2a	2.44261	0	0	0.909	0.308	2	Partially_conserved
Chicken	MOL	Dusp16	6.0699	0	0	0.608	0.018	2	Partially_conserved
Chicken	MOL	Ppp2r3d	2.90699	0	0	0.999	0.414	4	Core_conserved
Chicken	MOL	Gpr137c	2.68502	0	0	0.908	0.326	3	Partially_conserved
Chicken	MOL	Arhgef26	2.58609	0	0	0.79	0.208	3	Partially_conserved
Chicken	MOL	Usp6nl	2.11648	0	0	0.883	0.303	4	Core_conserved
Chicken	MOL	Cybrd1	3.81539	0	0	0.684	0.106	1	Species_specific
Chicken	MOL	Tlcd2	3.28434	0	0	0.999	0.421	1	Species_specific
Chicken	MOL	Slc12a2	3.07879	0	0	0.986	0.408	4	Core_conserved
Chicken	MOL	Cep63	3.32809	0	0	0.704	0.129	2	Partially_conserved
Chicken	MOL	Dnm1	3.27678	0	0	0.986	0.413	2	Partially_conserved
Chicken	MOL	Fbxo32	3.70601	0	0	0.635	0.073	2	Partially_conserved
Chicken	MOL	Elovl7	1.51776	0	0	0.932	0.373	4	Core_conserved
Chicken	MOL	Tspan4	2.96993	0	0	0.957	0.405	4	Core_conserved
Chicken	MOL	Cecr2	1.87629	0	0	0.901	0.356	2	Partially_conserved
Chicken	MOL	Hs3st5	2.35624	0	0	0.915	0.374	3	Partially_conserved
Chicken	MOL	Fgfr2	2.4808	0	0	0.988	0.447	4	Core_conserved
Chicken	MOL	Hsd17b7	2.6352	0	0	0.746	0.206	3	Partially_conserved
Chicken	MOL	Abhd3	3.6944	0	0	0.613	0.073	3	Partially_conserved
Chicken	MOL	Tril	2.32741	0	0	0.731	0.191	2	Partially_conserved
Chicken	MOL	Wtip	1.57932	0	0	0.954	0.415	3	Partially_conserved
Chicken	MOL	Tpd52l1	2.48771	0	0	0.981	0.442	2	Partially_conserved
Chicken	MOL	Def6	2.11969	0	0	0.792	0.256	3	Partially_conserved
Chicken	MOL	Nbeal1	2.56812	0	0	0.773	0.238	3	Partially_conserved
Chicken	MOL	Llgl1	2.33933	0	0	0.857	0.327	2	Partially_conserved
Chicken	MOL	Lss	2.33692	0	0	0.952	0.425	2	Partially_conserved
Chicken	MOL	Gpr160	2.01715	0	0	0.796	0.271	1	Species_specific
Chicken	MOL	Dbndd2	3.12036	0	0	0.993	0.468	2	Partially_conserved
Chicken	MOL	Plk3	3.26358	0	0	0.617	0.097	3	Partially_conserved
Chicken	MOL	Lpar1	3.49885	0	0	0.602	0.084	3	Partially_conserved
Chicken	MOL	Secisbp2l	3.54537	0	0	0.999	0.484	4	Core_conserved
Chicken	MOL	Relt	2.12968	0	0	0.982	0.467	4	Core_conserved
Chicken	MOL	Clcn5	3.11392	0	0	0.639	0.128	2	Partially_conserved
Chicken	MOL	Mgat4a	2.49711	0	0	0.717	0.209	2	Partially_conserved
Chicken	MOL	Tbc1d2	2.10508	0	0	0.725	0.219	2	Partially_conserved
Chicken	MOL	Nkx6-2	3.18831	0	0	0.627	0.122	4	Core_conserved
Chicken	MOL	Mospd2	2.59976	0	0	0.989	0.486	3	Partially_conserved
Chicken	MOL	Smpx	2.60734	0	0	0.628	0.126	1	Species_specific
Chicken	MOL	Rusc2	1.88938	0	0	0.835	0.34	3	Partially_conserved
Chicken	MOL	Nsdhl	2.02551	0	0	0.864	0.371	2	Partially_conserved
Chicken	MOL	Pdgfa	3.80791	0	0	0.552	0.068	2	Partially_conserved
Chicken	MOL	Plcg1	2.59423	0	0	0.734	0.253	3	Partially_conserved
Chicken	MOL	Dlc1	2.97293	0	0	0.679	0.206	4	Core_conserved
Chicken	MOL	Fnbp1	3.27043	0	0	0.983	0.512	4	Core_conserved
Chicken	MOL	Usp32	2.06866	0	0	0.876	0.411	3	Partially_conserved
Chicken	MOL	Acss3	2.75936	0	0	0.706	0.245	1	Species_specific
Chicken	MOL	Ubtd2	2.39586	0	0	0.941	0.481	2	Partially_conserved
Chicken	MOL	Mvd	2.19458	0	0	0.949	0.493	3	Partially_conserved
Chicken	MOL	Rassf2	2.21688	0	0	0.959	0.504	3	Partially_conserved
Chicken	MOL	Fam107b	2.54635	0	0	0.891	0.441	3	Partially_conserved
Chicken	MOL	Ermn	2.42532	0	0	0.999	0.552	4	Core_conserved
Chicken	MOL	Rrbp1	3.27193	0	0	0.999	0.552	4	Core_conserved
Chicken	MOL	Adap1	2.77043	0	0	0.989	0.544	3	Partially_conserved
Chicken	MOL	Hapln2	4.90848	0	0	0.482	0.038	4	Core_conserved
Chicken	MOL	Mvk	2.40261	0	0	0.965	0.537	2	Partially_conserved
Chicken	MOL	Prkd1	3.98965	0	0	0.476	0.049	3	Partially_conserved
Chicken	MOL	Eps15	2.365	0	0	0.971	0.556	3	Partially_conserved
Chicken	MOL	Fmnl2	2.02145	0	0	0.942	0.53	5	All_5sp
Chicken	MOL	Fgd3	2.01963	0	0	0.94	0.534	4	Core_conserved
Chicken	MOL	Nes	2.14492	0	0	0.964	0.563	2	Partially_conserved
Chicken	MOL	Aacs	2.03666	0	0	0.895	0.501	3	Partially_conserved
Chicken	MOL	Zdhhc9	1.97751	0	0	0.932	0.538	3	Partially_conserved
Chicken	MOL	Fdft1	1.94276	0	0	0.926	0.538	2	Partially_conserved
Chicken	MOL	Msmo1	2.10894	0	0	0.97	0.588	2	Partially_conserved
Chicken	MOL	AU040320	1.65647	0	0	0.926	0.546	1	Species_specific
Chicken	MOL	Sgk2	5.8599	0	0	0.389	0.01	3	Partially_conserved
Chicken	MOL	Mvb12b	1.84943	0	0	0.91	0.534	2	Partially_conserved
Chicken	MOL	Stmn4	2.64804	0	0	0.997	0.631	4	Core_conserved
Chicken	MOL	Aida	2.50055	0	0	0.968	0.606	3	Partially_conserved
Chicken	MOL	Taok1	2.85386	0	0	0.997	0.67	3	Partially_conserved
Chicken	MOL	Fam114a1	4.51817	0	0	0.346	0.02	4	Core_conserved
Chicken	MOL	Kif21a	1.62247	0	0	0.992	0.692	5	All_5sp
Chicken	MOL	Tmem132b	2.04696	0	0	0.991	0.705	3	Partially_conserved
Chicken	MOL	Ehd4	5.36784	0	0	0.293	0.011	2	Partially_conserved
Chicken	MOL	Rab32	6.34338	0	0	0.284	0.005	1	Species_specific
Chicken	MOL	Mapre2	3.04457	0	0	1	0.733	3	Partially_conserved
Chicken	MOL	Chst2	1.68137	0	0	0.995	0.739	3	Partially_conserved
Chicken	MOL	Slc16a7	1.71535	0	0	0.981	0.733	2	Partially_conserved
Chicken	MOL	Arhgap32	1.59339	0	0	0.975	0.734	2	Partially_conserved
Chicken	MOL	Rap2a	1.68444	0	0	0.996	0.77	5	All_5sp
Chicken	MOL	Sccpdh	1.77047	0	0	0.992	0.771	4	Core_conserved
Chicken	MOL	Rgs22	8.40259	0	0	0.213	0.001	1	Species_specific
Chicken	MOL	Lamp1	1.3798	0	0	0.975	0.768	3	Partially_conserved
Chicken	MOL	Cmip	1.52162	0	0	0.993	0.807	2	Partially_conserved
Chicken	MOL	Cnp	1.90972	0	0	1	0.818	4	Core_conserved
Chicken	MOL	Tnr	1.94471	0	0	0.999	0.828	5	All_5sp
Chicken	MOL	Fasn	1.70763	0	0	0.993	0.832	2	Partially_conserved
Chicken	MOL	Ank3	1.8798	0	0	0.999	0.843	2	Partially_conserved
Chicken	MOL	Serinc1	1.32038	0	0	0.989	0.842	4	Core_conserved
Chicken	MOL	Lamp2	1.88966	0	0	0.999	0.856	3	Partially_conserved
Chicken	MOL	Bicd2	1.75375	0	0	1	0.863	3	Partially_conserved
Chicken	MOL	Myo5a	1.50478	0	0	0.987	0.851	3	Partially_conserved
Chicken	MOL	Sema6a	1.99079	0	0	0.999	0.863	3	Partially_conserved
Chicken	MOL	Gnb4	1.37865	0	0	0.986	0.85	3	Partially_conserved
Chicken	MOL	Pgrmc1	1.88899	0	0	0.996	0.86	4	Core_conserved
Chicken	MOL	Mbp	2.49582	0	0	1	0.879	4	Core_conserved
Chicken	MOL	Tppp	1.87207	0	0	0.999	0.884	4	Core_conserved
Chicken	MOL	Ubl3	1.45106	0	0	1	0.902	3	Partially_conserved
Chicken	MOL	Clta	2.21175	0	0	1	0.914	3	Partially_conserved
Chicken	MOL	Gpx4	1.2012	0	0	0.992	0.919	2	Partially_conserved
Chicken	MOL	Cdv3	1.0622	0	0	0.998	0.927	2	Partially_conserved
Chicken	MOL	Elmo1	1.66764	0	0	1	0.951	3	Partially_conserved
Chicken	MOL	Nkain2	2.94698	0	0	0.999	0.952	4	Core_conserved
Chicken	MOL	Ugt8a	2.12861	0	0	0.999	0.967	5	All_5sp
Chicken	MOL	Pcdh9	1.28635	0	0	0.998	0.997	3	Partially_conserved
Chicken	MOL	Rnpepl1	1.72073	6.26711e-307	7.89343e-303	0.893	0.517	2	Partially_conserved
Chicken	MOL	Fmn1	2.34038	2.05788e-306	2.5919e-302	0.854	0.439	2	Partially_conserved
Chicken	MOL	Unc5a	1.61899	3.32411e-306	4.18672e-302	0.905	0.392	1	Species_specific
Chicken	MOL	Nhsl1	1.71874	1.69711e-300	2.1375e-296	0.88	0.409	2	Partially_conserved
Chicken	MOL	Dpyd	1.80635	4.02823e-300	5.07356e-296	0.924	0.615	3	Partially_conserved
Chicken	MOL	Rnf145	1.91905	1.95528e-294	2.46268e-290	0.828	0.397	1	Species_specific
Chicken	MOL	Tcf7l2	1.21486	1.93681e-293	2.43941e-289	0.998	0.985	5	All_5sp
Chicken	MOL	Dhx40	2.32863	1.95578e-291	2.46331e-287	0.695	0.243	2	Partially_conserved
Chicken	MOL	Sntb1	1.71644	2.68644e-290	3.38357e-286	0.813	0.289	1	Species_specific
Chicken	MOL	Rasl11b	2.6326	8.07691e-288	1.01729e-283	0.593	0.156	1	Species_specific
Chicken	MOL	Tbl1xr1	1.52577	1.15758e-284	1.45797e-280	0.937	0.662	2	Partially_conserved
Chicken	MOL	Sorcs2	1.40752	5.71854e-284	7.2025e-280	0.98	0.518	1	Species_specific
Chicken	MOL	Trim2	2.44084	5.11477e-282	6.44205e-278	0.647	0.197	4	Core_conserved
Chicken	MOL	Pde8b	5.28629	3.85907e-281	4.8605e-277	0.236	0.01	3	Partially_conserved
Chicken	MOL	Pck2	1.87386	1.89909e-279	2.39191e-275	0.804	0.366	1	Species_specific
Chicken	MOL	Crmp1	0.98477	6.95284e-279	8.7571e-275	0.997	0.941	2	Partially_conserved
Chicken	MOL	Prcp	1.84038	1.13619e-278	1.43104e-274	0.764	0.268	2	Partially_conserved
Chicken	MOL	Vti1a	1.28233	6.88848e-276	8.67604e-272	0.982	0.867	1	Species_specific
Chicken	MOL	Far2	1.1456	3.17221e-275	3.9954e-271	0.992	0.853	2	Partially_conserved
Chicken	MOL	Mon2	1.33924	1.96598e-274	2.47616e-270	0.966	0.67	2	Partially_conserved
Chicken	MOL	Osbpl8	1.99791	4.33329e-274	5.45778e-270	0.822	0.444	2	Partially_conserved
Chicken	MOL	Dync1i1	3.19058	1.51116e-273	1.90331e-269	0.531	0.131	1	Species_specific
Chicken	MOL	Nsg1	1.2577	1.39463e-272	1.75654e-268	0.97	0.827	3	Partially_conserved
Chicken	MOL	Stk38l	1.99806	6.23547e-272	7.85357e-268	0.755	0.317	2	Partially_conserved
Chicken	MOL	Scap	1.91073	8.35381e-272	1.05216e-267	0.783	0.36	2	Partially_conserved
Chicken	MOL	Nckap5	1.13584	1.73459e-271	2.18472e-267	0.991	0.917	5	All_5sp
Chicken	MOL	Nans	1.27452	3.85122e-270	4.85061e-266	0.974	0.734	3	Partially_conserved
Chicken	MOL	Hook1	1.99939	2.52627e-269	3.18184e-265	0.759	0.333	2	Partially_conserved
Chicken	MOL	Xbp1	1.34269	9.2828e-268	1.16917e-263	0.958	0.731	4	Core_conserved
Chicken	MOL	Elavl4	0.95965	4.6452e-266	5.85063e-262	0.996	0.959	3	Partially_conserved
Chicken	MOL	Hdac11	1.98541	9.86054e-264	1.24194e-259	0.76	0.333	3	Partially_conserved
Chicken	MOL	Rybp	1.9635	1.58575e-263	1.99725e-259	0.731	0.279	2	Partially_conserved
Chicken	MOL	Man1c1	1.38872	3.02155e-263	3.80564e-259	0.934	0.491	3	Partially_conserved
Chicken	MOL	Eps15l1	1.77043	9.18456e-263	1.1568e-258	0.796	0.351	1	Species_specific
Chicken	MOL	Map7	2.04796	1.19419e-262	1.50408e-258	0.774	0.33	3	Partially_conserved
Chicken	MOL	Fam13b	1.82102	1.1359e-261	1.43066e-257	0.82	0.417	3	Partially_conserved
Chicken	MOL	Sppl3	1.27786	2.89275e-260	3.64342e-256	0.954	0.689	3	Partially_conserved
Chicken	MOL	Adipor2	1.92398	2.73404e-258	3.44352e-254	0.774	0.366	4	Core_conserved
Chicken	MOL	Mtus2	4.38243	2.9787e-256	3.75167e-252	0.23	0.012	1	Species_specific
Chicken	MOL	Dot1l	1.42918	5.27411e-254	6.64274e-250	0.928	0.621	1	Species_specific
Chicken	MOL	Ror1	2.41355	7.74267e-254	9.75189e-250	0.558	0.151	2	Partially_conserved
Chicken	MOL	Negr1	0.936485	4.31501e-246	5.43476e-242	0.996	0.974	4	Core_conserved
Chicken	MOL	Lsg1	1.95178	9.12983e-244	1.1499e-239	0.74	0.33	2	Partially_conserved
Chicken	MOL	Mpzl1	1.26706	2.91502e-238	3.67147e-234	0.937	0.657	4	Core_conserved
Chicken	MOL	Gpr139	2.25766	3.67794e-238	4.63237e-234	0.572	0.168	2	Partially_conserved
Chicken	MOL	Map2k1	1.8835	1.63057e-237	2.05371e-233	0.754	0.366	2	Partially_conserved
Chicken	MOL	Vmp1	1.34	2.66772e-237	3.36e-233	0.94	0.636	3	Partially_conserved
Chicken	MOL	Syt11	0.958914	1.03503e-236	1.30362e-232	0.996	0.945	4	Core_conserved
Chicken	MOL	Pdlim1	1.90634	3.74927e-234	4.7222e-230	0.709	0.292	1	Species_specific
Chicken	MOL	Slc18b1	1.88601	1.60778e-233	2.025e-229	0.709	0.29	2	Partially_conserved
Chicken	MOL	Serinc3	1.66455	3.04037e-232	3.82935e-228	0.808	0.421	2	Partially_conserved
Chicken	MOL	Arfgef1	1.41622	2.14181e-231	2.69761e-227	0.916	0.661	2	Partially_conserved
Chicken	MOL	Lgmn	1.11518	2.54332e-231	3.20332e-227	0.985	0.741	3	Partially_conserved
Chicken	MOL	Pcdh7	0.994658	3.49367e-226	4.40028e-222	0.986	0.991	3	Partially_conserved
Chicken	MOL	Srebf2	0.975877	7.31656e-223	9.21521e-219	0.992	0.867	1	Species_specific
Chicken	MOL	Cdh7	1.1756	6.62115e-221	8.33934e-217	0.924	0.429	2	Partially_conserved
Chicken	MOL	Tll1	4.0809	6.99461e-220	8.80971e-216	0.249	0.024	1	Species_specific
Chicken	MOL	St6galnac3	1.63428	2.04795e-218	2.57939e-214	0.831	0.474	3	Partially_conserved
Chicken	MOL	Jakmip1	1.87006	7.57431e-218	9.53984e-214	0.639	0.221	3	Partially_conserved
Chicken	MOL	Lrch3	1.4335	1.5775e-217	1.98686e-213	0.821	0.413	3	Partially_conserved
Chicken	MOL	Plekhb2	1.51802	1.68326e-212	2.12007e-208	0.786	0.381	3	Partially_conserved
Chicken	MOL	Lmo4	0.994321	2.46939e-212	3.11019e-208	0.983	0.926	3	Partially_conserved
Chicken	MOL	Mpc2	0.859932	1.11788e-211	1.40797e-207	0.991	0.936	1	Species_specific
Chicken	MOL	Lrp12	1.30113	1.36433e-211	1.71837e-207	0.928	0.703	1	Species_specific
Chicken	MOL	Hivep1	1.28655	1.46478e-209	1.84489e-205	0.916	0.613	2	Partially_conserved
Chicken	MOL	Edil3	1.3079	3.74461e-207	4.71634e-203	0.929	0.629	5	All_5sp
Chicken	MOL	Zfp516	1.06176	3.04159e-205	3.83089e-201	0.999	0.535	4	Core_conserved
Chicken	MOL	Cercam	1.59011	1.51661e-203	1.91017e-199	0.819	0.488	3	Partially_conserved
Chicken	MOL	Fam168b	1.26619	2.00088e-201	2.52011e-197	0.911	0.659	1	Species_specific
Chicken	MOL	Pacrg	1.46153	1.09491e-198	1.37904e-194	0.854	0.505	2	Partially_conserved
Chicken	MOL	Pacs2	1.98349	4.07797e-196	5.13621e-192	0.682	0.323	5	All_5sp
Chicken	MOL	Fam222a	2.32232	4.26933e-194	5.37721e-190	0.45	0.119	3	Partially_conserved
Chicken	MOL	Sema6d	0.871981	2.17823e-193	2.74349e-189	0.982	0.977	4	Core_conserved
Chicken	MOL	Fa2h	1.28497	5.11007e-193	6.43614e-189	0.853	0.49	3	Partially_conserved
Chicken	MOL	Rgl2	4.38439	4.12413e-192	5.19434e-188	0.434	0.129	3	Partially_conserved
Chicken	MOL	Sec14l1	0.907827	9.19339e-192	1.15791e-187	1	0.716	3	Partially_conserved
Chicken	MOL	St3gal3	1.61761	1.38465e-191	1.74397e-187	0.744	0.381	2	Partially_conserved
Chicken	MOL	Atrn	0.918414	4.84885e-191	6.10713e-187	0.983	0.807	4	Core_conserved
Chicken	MOL	Fbrsl1	0.862774	2.24665e-189	2.82966e-185	0.984	0.932	2	Partially_conserved
Chicken	MOL	Vldlr	2.04955	1.25954e-188	1.58639e-184	0.574	0.21	2	Partially_conserved
Chicken	MOL	Emid1	1.13798	3.94161e-185	4.96446e-181	0.9	0.539	2	Partially_conserved
Chicken	MOL	Hpcal1	1.31189	3.48691e-184	4.39176e-180	0.854	0.563	2	Partially_conserved
Chicken	MOL	Npl	1.08853	2.49972e-182	3.14839e-178	0.945	0.784	2	Partially_conserved
Chicken	MOL	Git1	1.6338	1.88364e-177	2.37245e-173	0.693	0.331	3	Partially_conserved
Chicken	MOL	Shisa4	1.72335	2.68028e-177	3.37581e-173	0.694	0.353	3	Partially_conserved
Chicken	MOL	Socs5	1.82245	3.39426e-177	4.27508e-173	0.619	0.259	2	Partially_conserved
Chicken	MOL	Atp8a1	1.29587	4.72909e-177	5.95629e-173	0.865	0.597	4	Core_conserved
Chicken	MOL	Adamts7	1.65734	1.17732e-176	1.48284e-172	0.666	0.292	2	Partially_conserved
Chicken	MOL	Epn3	1.82501	1.83871e-175	2.31586e-171	0.607	0.248	1	Species_specific
Chicken	MOL	Arrdc2	3.49921	5.99645e-175	7.55253e-171	0.199	0.018	2	Partially_conserved
Chicken	MOL	Ppfibp1	0.973674	1.71839e-174	2.16432e-170	0.949	0.688	3	Partially_conserved
Chicken	MOL	Arhgef37	1.92295	2.399e-174	3.02155e-170	0.53	0.181	2	Partially_conserved
Chicken	MOL	Sema4c	1.74063	6.24548e-169	7.86618e-165	0.595	0.237	4	Core_conserved
Chicken	MOL	Dusp10	2.57338	2.04173e-168	2.57156e-164	0.333	0.07	2	Partially_conserved
Chicken	MOL	Shf	1.96838	3.37041e-168	4.24503e-164	0.505	0.173	2	Partially_conserved
Chicken	MOL	Pea15a	1.66578	6.19931e-166	7.80803e-162	0.638	0.289	2	Partially_conserved
Chicken	MOL	Phyhipl	0.715252	1.40032e-165	1.76371e-161	0.999	0.977	4	Core_conserved
Chicken	MOL	Mtrf1	1.86907	9.87639e-165	1.24393e-160	0.603	0.267	1	Species_specific
Chicken	MOL	Pex11a	2.45717	1.44995e-160	1.82622e-156	0.321	0.067	1	Species_specific
Chicken	MOL	Rufy3	0.994716	2.05615e-158	2.58973e-154	0.948	0.827	2	Partially_conserved
Chicken	MOL	P4hb	0.930718	1.37739e-157	1.73483e-153	0.956	0.832	2	Partially_conserved
Chicken	MOL	Lrp5	2.45571	1.2902e-156	1.62501e-152	0.323	0.071	2	Partially_conserved
Chicken	MOL	Mcoln1	1.51579	2.82523e-156	3.55838e-152	0.672	0.33	2	Partially_conserved
Chicken	MOL	Dpysl3	0.923796	2.9371e-156	3.69928e-152	0.975	0.625	5	All_5sp
Chicken	MOL	Rapgef2	0.878847	3.28594e-156	4.13865e-152	0.969	0.85	4	Core_conserved
Chicken	MOL	Fgf18	3.33585	3.80327e-155	4.79021e-151	0.186	0.018	1	Species_specific
Chicken	MOL	Agpat2	2.33728	1.14066e-154	1.43667e-150	0.383	0.103	1	Species_specific
Chicken	MOL	Oser1	1.61851	3.87812e-154	4.88449e-150	0.64	0.311	1	Species_specific
Chicken	MOL	Itgb5	1.70803	1.59544e-152	2.00945e-148	0.592	0.258	3	Partially_conserved
Chicken	MOL	Caprin2	2.0794	5.28389e-152	6.65506e-148	0.464	0.16	2	Partially_conserved
Chicken	MOL	Ppp1r16b	1.1464	5.5092e-152	6.93884e-148	0.808	0.447	4	Core_conserved
Chicken	MOL	Wdr89	1.81675	1.7292e-150	2.17792e-146	0.726	0.455	2	Partially_conserved
Chicken	MOL	Pm20d1	1.71705	6.96391e-150	8.77104e-146	0.573	0.25	1	Species_specific
Chicken	MOL	Ypel2	1.82489	7.59124e-150	9.56117e-146	0.542	0.217	5	All_5sp
Chicken	MOL	Golga3	1.54949	1.19868e-149	1.50974e-145	0.605	0.266	1	Species_specific
Chicken	MOL	Zbtb39	2.58251	3.35348e-148	4.22371e-144	0.307	0.068	1	Species_specific
Chicken	MOL	Dnajc6	2.39699	9.96258e-148	1.25479e-143	0.336	0.081	3	Partially_conserved
Chicken	MOL	Ankrd28	1.07609	1.6136e-147	2.03233e-143	0.877	0.622	2	Partially_conserved
Chicken	MOL	Capn10	0.947293	3.09143e-147	3.89366e-143	0.923	0.761	2	Partially_conserved
Chicken	MOL	Gng7	0.787323	3.99881e-147	5.0365e-143	0.978	0.821	2	Partially_conserved
Chicken	MOL	Ppm1f	1.69049	3.41563e-146	4.30199e-142	0.534	0.205	2	Partially_conserved
Chicken	MOL	Tpcn1	1.06114	1.84995e-145	2.33001e-141	0.82	0.486	1	Species_specific
Chicken	MOL	Stk10	4.12869	2.64119e-145	3.32658e-141	0.144	0.01	5	All_5sp
Chicken	MOL	S1pr3	3.39308	1.10594e-142	1.39293e-138	0.171	0.017	1	Species_specific
Chicken	MOL	Fbxo31	1.42655	1.72181e-142	2.16862e-138	0.679	0.359	3	Partially_conserved
Chicken	MOL	Disc1	1.91419	4.23666e-142	5.33607e-138	0.668	0.363	3	Partially_conserved
Chicken	MOL	Paqr8	1.09908	3.62901e-141	4.57073e-137	0.841	0.551	1	Species_specific
Chicken	MOL	Pltp	2.82506	2.51134e-139	3.16303e-135	0.265	0.053	2	Partially_conserved
Chicken	MOL	Tcf12	0.763385	7.04485e-139	8.87299e-135	0.981	0.914	4	Core_conserved
Chicken	MOL	Abracl	1.16286	2.34885e-138	2.95837e-134	0.817	0.574	1	Species_specific
Chicken	MOL	Smox	1.58732	5.05956e-138	6.37251e-134	0.541	0.217	3	Partially_conserved
Chicken	MOL	Asl	4.12678	1.33192e-137	1.67756e-133	0.137	0.009	4	Core_conserved
Chicken	MOL	Usp38	1.48415	5.20028e-136	6.54975e-132	0.648	0.339	2	Partially_conserved
Chicken	MOL	Alas1	1.69004	3.10834e-134	3.91496e-130	0.63	0.344	4	Core_conserved
Chicken	MOL	Vps54	1.60414	4.26257e-134	5.36871e-130	0.597	0.291	3	Partially_conserved
Chicken	MOL	Sort1	1.71574	7.41463e-134	9.33873e-130	0.497	0.194	3	Partially_conserved
Chicken	MOL	Rab21	1.15652	7.78099e-134	9.80016e-130	0.781	0.521	1	Species_specific
Chicken	MOL	Mlec	0.910066	8.70509e-134	1.09641e-129	0.897	0.622	1	Species_specific
Chicken	MOL	Sertad2	2.00284	2.96147e-132	3.72998e-128	0.442	0.157	2	Partially_conserved
Chicken	MOL	Pmvk	1.21813	4.68219e-132	5.89722e-128	0.775	0.509	3	Partially_conserved
Chicken	MOL	Slc41a1	1.91938	5.89408e-131	7.4236e-127	0.407	0.133	3	Partially_conserved
Chicken	MOL	Acap1	1.77479	7.51307e-131	9.46271e-127	0.462	0.17	2	Partially_conserved
Chicken	MOL	Rock1	1.19682	2.47525e-130	3.11757e-126	0.851	0.657	2	Partially_conserved
Chicken	MOL	B4galt5	1.8045	9.01716e-130	1.13571e-125	0.474	0.181	2	Partially_conserved
Chicken	MOL	Sh3bp5	0.86506	1.84021e-129	2.31775e-125	0.916	0.731	2	Partially_conserved
Chicken	MOL	Tle4	1.08721	3.16819e-127	3.99033e-123	0.847	0.61	2	Partially_conserved
Chicken	MOL	Ambra1	1.18948	9.98257e-127	1.2573e-122	0.75	0.469	2	Partially_conserved
Chicken	MOL	Srpk2	0.479098	3.36909e-126	4.24337e-122	0.999	0.997	3	Partially_conserved
Chicken	MOL	Cnksr2	1.31904	1.59502e-125	2.00893e-121	0.776	0.534	3	Partially_conserved
Chicken	MOL	Pgp	1.42026	9.31035e-125	1.17264e-120	0.643	0.36	2	Partially_conserved
Chicken	MOL	Trp63	4.26933	1.70408e-122	2.14628e-118	0.118	0.007	1	Species_specific
Chicken	MOL	Ubxn2a	2.23196	8.63548e-119	1.08764e-114	0.302	0.08	2	Partially_conserved
Chicken	MOL	Tpp1	1.08447	5.50612e-118	6.93496e-114	0.853	0.667	2	Partially_conserved
Chicken	MOL	Lipg	1.92244	6.1975e-118	7.80576e-114	0.36	0.109	1	Species_specific
Chicken	MOL	Zeb2	0.452235	1.78831e-116	2.25238e-112	1	0.998	4	Core_conserved
Chicken	MOL	Dpm2	1.00551	2.54964e-116	3.21127e-112	0.821	0.583	1	Species_specific
Chicken	MOL	Gpr182	3.69842	5.33211e-116	6.7158e-112	0.128	0.011	1	Species_specific
Chicken	MOL	Iqcb1	1.95842	1.28143e-115	1.61396e-111	0.39	0.136	2	Partially_conserved
Chicken	MOL	Ebf2	3.72629	2.80076e-115	3.52756e-111	0.147	0.016	1	Species_specific
Chicken	MOL	Mien1	1.20065	3.64229e-115	4.58746e-111	0.68	0.394	2	Partially_conserved
Chicken	MOL	Foxp2	2.07102	3.78247e-115	4.76402e-111	0.345	0.104	2	Partially_conserved
Chicken	MOL	Sap130	1.43853	7.41651e-114	9.34109e-110	0.669	0.421	2	Partially_conserved
Chicken	MOL	Rxrg	3.13161	3.3544e-113	4.22487e-109	0.158	0.02	2	Partially_conserved
Chicken	MOL	Sema4d	1.67141	8.54606e-111	1.07638e-106	0.47	0.196	5	All_5sp
Chicken	MOL	Spsb4	1.4122	1.05344e-108	1.32681e-104	0.59	0.305	2	Partially_conserved
Chicken	MOL	Baz1a	0.702247	4.57869e-108	5.76686e-104	0.951	0.829	4	Core_conserved
Chicken	MOL	Rock2	0.97597	5.94058e-108	7.48216e-104	0.866	0.677	2	Partially_conserved
Chicken	MOL	Sec14l5	2.11469	7.43652e-108	9.3663e-104	0.266	0.066	3	Partially_conserved
Chicken	MOL	Ehd3	0.774155	7.38728e-106	9.30428e-102	0.923	0.805	2	Partially_conserved
Chicken	MOL	Tfeb	1.28184	5.32346e-105	6.70489e-101	0.568	0.28	3	Partially_conserved
Chicken	MOL	Kcnq2	0.985199	1.55685e-104	1.96085e-100	0.761	0.486	2	Partially_conserved
Chicken	MOL	Adamts1	0.768146	1.85573e-103	2.33729e-99	0.591	0.28	1	Species_specific
Chicken	MOL	Abcb9	2.4214	1.99356e-103	2.51089e-99	0.216	0.045	2	Partially_conserved
Chicken	MOL	Mgrn1	1.16139	8.73658e-103	1.10037e-98	0.672	0.404	3	Partially_conserved
Chicken	MOL	Tbc1d15	1.07468	9.76133e-103	1.22944e-98	0.723	0.479	3	Partially_conserved
Chicken	MOL	Npc1	1.2929	2.14725e-102	2.70446e-98	0.601	0.329	2	Partially_conserved
Chicken	MOL	Prrg3	1.24447	5.51526e-101	6.94647e-97	0.606	0.338	1	Species_specific
Chicken	MOL	Tnfrsf21	1.34663	8.03616e-101	1.01215e-96	0.596	0.336	4	Core_conserved
Chicken	MOL	Ikbkb	1.37305	2.67848e-98	3.37355e-94	0.539	0.278	2	Partially_conserved
Chicken	MOL	Idnk	2.0857	6.98463e-97	8.79714e-93	0.277	0.08	1	Species_specific
Chicken	MOL	Dusp4	1.89165	8.32997e-97	1.04916e-92	0.341	0.12	2	Partially_conserved
Chicken	MOL	Bdh2	3.04791	1.97356e-96	2.4857e-92	0.141	0.019	4	Core_conserved
Chicken	MOL	Coq10b	1.67328	2.66095e-96	3.35147e-92	0.435	0.187	2	Partially_conserved
Chicken	MOL	Vps37b	0.792014	8.46484e-96	1.06615e-91	0.872	0.695	3	Partially_conserved
Chicken	MOL	Fhdc1	2.37017	5.07555e-94	6.39266e-90	0.187	0.036	1	Species_specific
Chicken	MOL	Itgb1bp1	1.07049	4.51065e-93	5.68117e-89	0.712	0.479	3	Partially_conserved
Chicken	MOL	Pigt	1.15221	6.73152e-93	8.47835e-89	0.644	0.387	3	Partially_conserved
Chicken	MOL	Ogt	0.58206	4.8653e-92	6.12784e-88	0.954	0.872	3	Partially_conserved
Chicken	MOL	Auts2	0.438553	1.63729e-91	2.06217e-87	0.998	0.995	4	Core_conserved
Chicken	MOL	Tbc1d23	0.889125	1.92145e-91	2.42007e-87	0.753	0.504	3	Partially_conserved
Chicken	MOL	Far1	0.869386	1.06059e-90	1.33581e-86	0.824	0.626	2	Partially_conserved
Chicken	MOL	Smim14	1.03376	2.15831e-90	2.71839e-86	0.698	0.465	2	Partially_conserved
Chicken	MOL	Myo1e	1.38554	9.907e-90	1.24779e-85	0.517	0.263	4	Core_conserved
Chicken	MOL	Zdhhc13	2.04435	1.50533e-89	1.89596e-85	0.251	0.069	1	Species_specific
Chicken	MOL	Grb10	2.4357	2.62904e-89	3.31127e-85	0.412	0.189	4	Core_conserved
Chicken	MOL	Tmem128	0.99629	1.11019e-88	1.39828e-84	0.719	0.495	4	Core_conserved
Chicken	MOL	Cdk8	1.20072	8.35527e-88	1.05235e-83	0.591	0.339	2	Partially_conserved
Chicken	MOL	Kif7	1.22164	3.18032e-87	4.00561e-83	0.537	0.283	3	Partially_conserved
Chicken	MOL	Plekhg1	0.805539	4.17197e-87	5.25459e-83	0.893	0.788	3	Partially_conserved
Chicken	MOL	Hagh	1.31308	1.07285e-86	1.35125e-82	0.541	0.289	2	Partially_conserved
Chicken	MOL	Bend7	0.752439	1.8053e-86	2.27378e-82	0.878	0.707	2	Partially_conserved
Chicken	MOL	Sptlc1	1.00298	5.71213e-86	7.19443e-82	0.707	0.473	1	Species_specific
Chicken	MOL	Dnajc10	1.10417	1.49365e-85	1.88125e-81	0.667	0.443	2	Partially_conserved
Chicken	MOL	Rras2	0.928948	6.98004e-85	8.79137e-81	0.8	0.621	4	Core_conserved
Chicken	MOL	Fam234a	1.32627	2.10535e-84	2.65169e-80	0.499	0.254	2	Partially_conserved
Chicken	MOL	Xpnpep2	2.72335	2.4427e-82	3.07658e-78	0.143	0.024	1	Species_specific
Chicken	MOL	Blcap	0.86839	4.85153e-82	6.1105e-78	0.791	0.612	2	Partially_conserved
Chicken	MOL	Tmem41b	0.932084	1.17928e-81	1.48531e-77	0.732	0.516	2	Partially_conserved
Chicken	MOL	Kif6	2.02686	1.19315e-81	1.50277e-77	0.234	0.066	2	Partially_conserved
Chicken	MOL	Rabep1	0.844385	2.12881e-81	2.68124e-77	0.806	0.635	3	Partially_conserved
Chicken	MOL	Rab9	1.00639	8.6396e-81	1.08816e-76	0.679	0.455	3	Partially_conserved
Chicken	MOL	Fbxl20	1.2286	3.85023e-80	4.84936e-76	0.505	0.261	1	Species_specific
Chicken	MOL	Fam124a	2.58577	1.67012e-79	2.10351e-75	0.16	0.032	2	Partially_conserved
Chicken	MOL	Igf2r	1.46658	2.70418e-79	3.40592e-75	0.508	0.283	2	Partially_conserved
Chicken	MOL	Mapk6	0.723533	3.08211e-79	3.88192e-75	0.862	0.726	2	Partially_conserved
Chicken	MOL	Nipa1	0.948271	3.87346e-79	4.87862e-75	0.715	0.491	2	Partially_conserved
Chicken	MOL	Smco4	2.38225	6.29122e-79	7.92379e-75	0.173	0.038	1	Species_specific
Chicken	MOL	Epb41l4b	0.462504	7.24515e-79	9.12527e-75	0.99	0.964	2	Partially_conserved
Chicken	MOL	Smpd1	1.45181	5.23825e-78	6.59758e-74	0.453	0.229	2	Partially_conserved
Chicken	MOL	Myrf	0.855942	6.5476e-78	8.2467e-74	0.673	0.402	4	Core_conserved
Chicken	MOL	Smim15	1.13498	2.79308e-77	3.51789e-73	0.57	0.332	1	Species_specific
Chicken	MOL	Rcbtb2	1.83304	4.22316e-77	5.31907e-73	0.276	0.093	2	Partially_conserved
Chicken	MOL	Anapc2	0.713635	1.19486e-75	1.50492e-71	0.863	0.745	2	Partially_conserved
Chicken	MOL	Yod1	1.14677	1.52787e-75	1.92435e-71	0.564	0.338	1	Species_specific
Chicken	MOL	Dbndd1	0.908576	3.56015e-75	4.48401e-71	0.722	0.515	3	Partially_conserved
Chicken	MOL	Clcn3	0.835662	3.22313e-73	4.05954e-69	0.736	0.537	2	Partially_conserved
Chicken	MOL	Znrf1	0.72467	1.01498e-72	1.27836e-68	0.844	0.703	3	Partially_conserved
Chicken	MOL	Plod1	2.04378	1.40931e-72	1.77502e-68	0.261	0.09	1	Species_specific
Chicken	MOL	Chd2	0.696251	1.63274e-72	2.05644e-68	0.847	0.665	3	Partially_conserved
Chicken	MOL	2510009E07Rik	1.21584	1.19471e-71	1.50474e-67	0.476	0.246	2	Partially_conserved
Chicken	MOL	Cops2	0.768122	1.92448e-71	2.42388e-67	0.807	0.645	2	Partially_conserved
Chicken	MOL	Acer2	1.48727	3.54838e-71	4.46918e-67	0.344	0.141	1	Species_specific
Chicken	MOL	Acaca	0.728936	7.32545e-70	9.2264e-66	0.821	0.677	3	Partially_conserved
Chicken	MOL	Znrf2	0.513816	7.93324e-70	9.99192e-66	0.871	0.589	3	Partially_conserved
Chicken	MOL	Rpusd1	1.56648	1.71795e-69	2.16375e-65	0.329	0.136	2	Partially_conserved
Chicken	MOL	Cnpy2	0.640761	4.0982e-69	5.16168e-65	0.905	0.81	4	Core_conserved
Chicken	MOL	Unc13c	0.624884	6.76681e-69	8.52279e-65	0.938	0.901	3	Partially_conserved
Chicken	MOL	Dvl1	1.07961	9.56392e-69	1.20458e-64	0.567	0.347	1	Species_specific
Chicken	MOL	Rala	0.542544	1.83268e-68	2.30827e-64	0.938	0.862	3	Partially_conserved
Chicken	MOL	Pcmtd1	1.17925	1.98746e-68	2.50321e-64	0.505	0.272	2	Partially_conserved
Chicken	MOL	Mbtps2	1.38443	3.46135e-68	4.35957e-64	0.386	0.177	1	Species_specific
Chicken	MOL	Heg1	2.23608	1.08351e-67	1.36468e-63	0.166	0.04	1	Species_specific
Chicken	MOL	Arhgap42	1.3066	1.36146e-67	1.71476e-63	0.416	0.197	2	Partially_conserved
Chicken	MOL	Mapk1	0.583743	2.42311e-67	3.0519e-63	0.899	0.789	2	Partially_conserved
Chicken	MOL	Dcbld2	1.01816	2.59726e-67	3.27124e-63	0.611	0.397	3	Partially_conserved
Chicken	MOL	Lrrc7	0.499338	7.12165e-67	8.96972e-63	0.951	0.853	3	Partially_conserved
Chicken	MOL	Arhgef10	1.32392	7.86924e-67	9.9113e-63	0.414	0.203	5	All_5sp
Chicken	MOL	Fam83d	0.808234	1.1075e-66	1.3949e-62	0.691	0.457	2	Partially_conserved
Chicken	MOL	Dennd1a	0.587545	1.40615e-66	1.77104e-62	0.925	0.82	3	Partially_conserved
Chicken	MOL	Ddhd2	1.68913	1.019e-65	1.28343e-61	0.28	0.106	2	Partially_conserved
Chicken	MOL	Epdr1	0.875167	1.02609e-65	1.29236e-61	0.686	0.475	3	Partially_conserved
Chicken	MOL	Ddost	0.687688	1.61768e-65	2.03747e-61	0.829	0.702	3	Partially_conserved
Chicken	MOL	Gclc	1.16711	8.32693e-65	1.04878e-60	0.466	0.251	1	Species_specific
Chicken	MOL	Fyttd1	0.779143	1.04373e-64	1.31458e-60	0.75	0.579	2	Partially_conserved
Chicken	MOL	Sdk1	0.979315	1.31698e-64	1.65874e-60	0.59	0.361	4	Core_conserved
Chicken	MOL	Dapk1	1.2274	2.95623e-64	3.72337e-60	0.519	0.308	2	Partially_conserved
Chicken	MOL	Piga	1.34234	1.37274e-63	1.72897e-59	0.388	0.187	1	Species_specific
Chicken	MOL	Nadk	1.15653	2.20425e-63	2.77626e-59	0.547	0.343	2	Partially_conserved
Chicken	MOL	Mpc1	0.413218	2.89927e-63	3.65163e-59	0.998	0.947	2	Partially_conserved
Chicken	MOL	Stk39	1.54123	6.52601e-63	8.21951e-59	0.341	0.152	2	Partially_conserved
Chicken	MOL	Gab1	0.399625	1.28632e-62	1.62013e-58	0.997	0.895	4	Core_conserved
Chicken	MOL	Ubr3	0.750784	1.51309e-62	1.90574e-58	0.777	0.632	1	Species_specific
Chicken	MOL	Cltb	0.632828	3.3626e-62	4.23519e-58	0.856	0.719	1	Species_specific
Chicken	MOL	Abhd12	0.960572	6.92823e-62	8.7261e-58	0.679	0.506	2	Partially_conserved
Chicken	MOL	Kdm4b	0.641294	5.76577e-61	7.26199e-57	0.876	0.757	2	Partially_conserved
Chicken	MOL	Micall1	1.16039	6.30574e-61	7.94208e-57	0.475	0.271	3	Partially_conserved
Chicken	MOL	Tmed10	0.36646	9.38722e-61	1.18232e-56	0.993	0.982	3	Partially_conserved
Chicken	MOL	Slc38a7	1.17953	2.40132e-60	3.02446e-56	0.438	0.234	2	Partially_conserved
Chicken	MOL	Pip5k1a	0.981595	3.96271e-60	4.99104e-56	0.544	0.333	1	Species_specific
Chicken	MOL	Ctbp1	0.537298	1.49147e-59	1.8785e-55	0.94	0.877	1	Species_specific
Chicken	MOL	Gcat	1.02921	1.73448e-59	2.18457e-55	0.531	0.33	2	Partially_conserved
Chicken	MOL	Rab11fip3	1.01793	2.8734e-59	3.61904e-55	0.498	0.286	1	Species_specific
Chicken	MOL	Ints9	1.32827	8.48992e-59	1.06931e-54	0.39	0.202	2	Partially_conserved
Chicken	MOL	Rspry1	1.24705	1.64899e-58	2.07691e-54	0.436	0.242	2	Partially_conserved
Chicken	MOL	Pisd	1.29711	5.43799e-58	6.84915e-54	0.394	0.202	1	Species_specific
Chicken	MOL	Dlg3	1.26808	8.575e-58	1.08002e-53	0.436	0.244	4	Core_conserved
Chicken	MOL	Tmem167b	0.577675	1.02917e-57	1.29624e-53	0.89	0.795	2	Partially_conserved
Chicken	MOL	Unc93b1	2.71206	1.15761e-57	1.45801e-53	0.107	0.019	1	Species_specific
Chicken	MOL	Vezt	0.783735	3.24306e-57	4.08463e-53	0.707	0.53	2	Partially_conserved
Chicken	MOL	Rbsn	0.950839	2.20312e-56	2.77483e-52	0.583	0.385	1	Species_specific
Chicken	MOL	Slc6a9	0.878099	2.4288e-56	3.05907e-52	0.671	0.496	3	Partially_conserved
Chicken	MOL	Txndc16	1.44552	3.47141e-56	4.37224e-52	0.313	0.14	2	Partially_conserved
Chicken	MOL	Arl9	1.40764	5.86766e-56	7.39031e-52	0.312	0.139	1	Species_specific
Chicken	MOL	Tmem19	1.26832	6.75466e-56	8.50749e-52	0.405	0.214	2	Partially_conserved
Chicken	MOL	Rere	0.487816	2.14707e-55	2.70424e-51	0.921	0.829	2	Partially_conserved
Chicken	MOL	Ncoa4	0.722491	4.84313e-55	6.09993e-51	0.748	0.609	2	Partially_conserved
Chicken	MOL	Sall4	1.80811	8.30215e-55	1.04566e-50	0.213	0.074	1	Species_specific
Chicken	MOL	Stk32a	2.5263	9.25344e-55	1.16547e-50	0.105	0.02	3	Partially_conserved
Chicken	MOL	Ergic1	0.861625	1.2147e-54	1.52991e-50	0.654	0.478	2	Partially_conserved
Chicken	MOL	Golga4	0.713752	2.13672e-54	2.6912e-50	0.744	0.584	3	Partially_conserved
Chicken	MOL	Fndc3a	0.779529	2.27265e-54	2.8624e-50	0.688	0.5	2	Partially_conserved
Chicken	MOL	Golga2	0.890465	6.42855e-54	8.09676e-50	0.594	0.417	2	Partially_conserved
Chicken	MOL	Slc25a10	1.22154	1.14154e-53	1.43777e-49	0.374	0.192	2	Partially_conserved
Chicken	MOL	Ppt1	0.828321	3.63347e-53	4.57636e-49	0.63	0.442	2	Partially_conserved
Chicken	MOL	Map3k13	1.26379	7.19709e-53	9.06474e-49	0.356	0.175	2	Partially_conserved
Chicken	MOL	Med7	0.951201	8.78838e-53	1.1069e-48	0.537	0.345	1	Species_specific
Chicken	MOL	Magt1	0.743901	3.11092e-52	3.9182e-48	0.707	0.543	2	Partially_conserved
Chicken	MOL	Pip4k2a	0.806074	8.67568e-52	1.0927e-47	0.693	0.532	5	All_5sp
Chicken	MOL	Ccdc28a	1.2888	3.21874e-51	4.05401e-47	0.349	0.175	2	Partially_conserved
Chicken	MOL	Reep3	1.0438	6.29655e-51	7.9305e-47	0.527	0.347	2	Partially_conserved
Chicken	MOL	Slc27a4	1.25133	1.34834e-50	1.69823e-46	0.381	0.207	4	Core_conserved
Chicken	MOL	Dock7	0.664769	1.85833e-50	2.34057e-46	0.747	0.583	2	Partially_conserved
Chicken	MOL	Acads	1.14086	2.47468e-50	3.11686e-46	0.431	0.252	2	Partially_conserved
Chicken	MOL	Rmdn3	0.880657	2.76841e-50	3.48681e-46	0.541	0.345	3	Partially_conserved
Chicken	MOL	Ncln	0.893337	2.78022e-50	3.50169e-46	0.558	0.381	3	Partially_conserved
Chicken	MOL	Fez1	0.416789	3.34864e-50	4.21761e-46	0.969	0.953	4	Core_conserved
Chicken	MOL	Rcbtb1	1.30338	6.729e-50	8.47517e-46	0.373	0.203	3	Partially_conserved
Chicken	MOL	Ktn1	0.492321	1.79794e-49	2.26451e-45	0.939	0.875	4	Core_conserved
Chicken	MOL	D5Ertd579e	0.752634	3.53403e-49	4.45111e-45	0.699	0.54	3	Partially_conserved
Chicken	MOL	Cab39	0.861201	4.11904e-49	5.18793e-45	0.644	0.483	2	Partially_conserved
Chicken	MOL	Psat1	0.721136	4.5088e-49	5.67883e-45	0.686	0.512	3	Partially_conserved
Chicken	MOL	Plekha1	1.22794	5.26585e-49	6.63233e-45	0.37	0.199	4	Core_conserved
Chicken	MOL	Nav1	0.396733	9.13946e-49	1.15112e-44	0.975	0.938	3	Partially_conserved
Chicken	MOL	Abcd3	0.603663	1.69394e-48	2.13352e-44	0.809	0.683	2	Partially_conserved
Chicken	MOL	Gss	1.27174	1.48991e-47	1.87654e-43	0.351	0.186	2	Partially_conserved
Chicken	MOL	Nedd9	1.28991	3.51022e-47	4.42112e-43	0.344	0.178	2	Partially_conserved
Chicken	MOL	Pex19	0.696759	1.20453e-46	1.51711e-42	0.678	0.517	2	Partially_conserved
Chicken	MOL	Dnajc3	0.55206	2.44396e-46	3.07817e-42	0.828	0.715	2	Partially_conserved
Chicken	MOL	Ttc7	0.908561	2.45786e-46	3.09567e-42	0.571	0.393	2	Partially_conserved
Chicken	MOL	Noc4l	1.29704	1.3176e-45	1.65951e-41	0.326	0.167	1	Species_specific
Chicken	MOL	Mfsd8	1.20228	2.12457e-45	2.67589e-41	0.322	0.159	1	Species_specific
Chicken	MOL	Agtpbp1	1.00569	6.85689e-45	8.63625e-41	0.444	0.263	2	Partially_conserved
Chicken	MOL	Dyrk3	0.731766	1.69692e-44	2.13727e-40	0.595	0.404	1	Species_specific
Chicken	MOL	Alg9	0.927911	1.99623e-44	2.51426e-40	0.485	0.309	2	Partially_conserved
Chicken	MOL	Ahr	0.623427	2.9131e-44	3.66905e-40	0.774	0.662	2	Partially_conserved
Chicken	MOL	Pdia6	0.599394	3.60401e-44	4.53925e-40	0.799	0.701	5	All_5sp
Chicken	MOL	Saraf	0.896659	3.68252e-44	4.63814e-40	0.485	0.302	2	Partially_conserved
Chicken	MOL	Bloc1s4	0.638566	4.08361e-44	5.14331e-40	0.777	0.66	2	Partially_conserved
Chicken	MOL	Kcnq1	1.622	9.96441e-44	1.25502e-39	0.149	0.046	1	Species_specific
Chicken	MOL	Itgav	1.00886	3.25225e-43	4.09621e-39	0.586	0.433	3	Partially_conserved
Chicken	MOL	Epha7	1.16685	3.52378e-43	4.4382e-39	0.372	0.198	3	Partially_conserved
Chicken	MOL	Flii	0.733457	5.24433e-43	6.60524e-39	0.614	0.437	2	Partially_conserved
Chicken	MOL	Sra1	0.550929	5.49635e-43	6.92265e-39	0.828	0.74	1	Species_specific
Chicken	MOL	Nod1	0.836018	5.78523e-43	7.2865e-39	0.442	0.25	1	Species_specific
Chicken	MOL	Xxylt1	0.868698	5.99131e-43	7.54606e-39	0.54	0.373	2	Partially_conserved
Chicken	MOL	Kctd3	0.819585	8.04288e-43	1.013e-38	0.57	0.405	3	Partially_conserved
Chicken	MOL	Sugct	0.850614	1.05224e-42	1.32529e-38	0.527	0.341	2	Partially_conserved
Chicken	MOL	Ttll7	0.556328	2.55149e-42	3.2136e-38	0.773	0.619	4	Core_conserved
Chicken	MOL	Panx1	0.817833	3.81307e-42	4.80256e-38	0.569	0.398	3	Partially_conserved
Chicken	MOL	Ubac2	0.605216	4.18371e-42	5.26938e-38	0.742	0.611	2	Partially_conserved
Chicken	MOL	Oxr1	0.531117	9.99101e-42	1.25837e-37	0.86	0.758	3	Partially_conserved
Chicken	MOL	Rerg	2.09159	1.12008e-41	1.41074e-37	0.111	0.028	2	Partially_conserved
Chicken	MOL	Cpd	1.5824	1.2701e-41	1.59969e-37	0.218	0.092	3	Partially_conserved
Chicken	MOL	Dnmt3a	0.41627	2.25512e-41	2.84032e-37	0.942	0.918	2	Partially_conserved
Chicken	MOL	Rnft1	1.19555	3.66518e-41	4.6163e-37	0.314	0.163	2	Partially_conserved
Chicken	MOL	Insig1	1.16523	8.10568e-41	1.02091e-36	0.345	0.188	2	Partially_conserved
Chicken	MOL	Amt	1.09341	9.32851e-41	1.17493e-36	0.414	0.256	1	Species_specific
Chicken	MOL	Adam9	0.718074	1.41155e-40	1.77784e-36	0.652	0.506	3	Partially_conserved
Chicken	MOL	Terf2ip	1.00687	1.46245e-40	1.84196e-36	0.467	0.306	2	Partially_conserved
Chicken	MOL	9330159F19Rik	1.08951	1.82692e-40	2.30101e-36	0.372	0.214	2	Partially_conserved
Chicken	MOL	Ip6k1	0.710491	3.886e-40	4.89441e-36	0.627	0.469	1	Species_specific
Chicken	MOL	Commd8	0.668712	4.72842e-40	5.95545e-36	0.663	0.515	1	Species_specific
Chicken	MOL	Tmtc3	0.550428	5.36573e-40	6.75813e-36	0.774	0.643	2	Partially_conserved
Chicken	MOL	Rasal2	0.897749	9.16563e-40	1.15441e-35	0.516	0.357	2	Partially_conserved
Chicken	MOL	Traf4	0.44348	1.28228e-39	1.61503e-35	0.666	0.456	4	Core_conserved
Chicken	MOL	Rogdi	0.95174	3.07955e-39	3.87869e-35	0.405	0.243	2	Partially_conserved
Chicken	MOL	Kif26a	0.268663	4.69818e-39	5.91735e-35	0.629	0.364	2	Partially_conserved
Chicken	MOL	Pnpla2	1.01396	8.50398e-39	1.07108e-34	0.348	0.193	2	Partially_conserved
Chicken	MOL	Agpat4	0.963027	1.18744e-38	1.49558e-34	0.383	0.218	4	Core_conserved
Chicken	MOL	Gnaq	0.548043	3.53503e-38	4.45237e-34	0.817	0.733	2	Partially_conserved
Chicken	MOL	Nhlrc3	1.36877	4.21149e-38	5.30438e-34	0.218	0.094	2	Partially_conserved
Chicken	MOL	Atl1	0.884337	8.30471e-38	1.04598e-33	0.442	0.277	2	Partially_conserved
Chicken	MOL	Kbtbd4	0.983581	8.3308e-38	1.04926e-33	0.385	0.227	1	Species_specific
Chicken	MOL	Klhl2	0.53374	1.06079e-37	1.33607e-33	0.772	0.649	3	Partially_conserved
Chicken	MOL	Dnajc21	0.895651	1.31664e-37	1.65831e-33	0.45	0.289	2	Partially_conserved
Chicken	MOL	Dip2c	0.406633	2.2799e-37	2.87154e-33	0.952	0.91	3	Partially_conserved
Chicken	MOL	Pik3cg	1.2128	4.49822e-37	5.66551e-33	0.251	0.119	1	Species_specific
Chicken	MOL	Fut8	0.779934	4.89632e-37	6.16692e-33	0.617	0.48	4	Core_conserved
Chicken	MOL	Plekhm3	0.778136	4.94509e-37	6.22834e-33	0.545	0.382	2	Partially_conserved
Chicken	MOL	Ezh1	1.12231	6.47126e-37	8.15055e-33	0.303	0.161	3	Partially_conserved
Chicken	MOL	Gdf3	0.489453	7.38948e-37	9.30704e-33	0.809	0.702	1	Species_specific
Chicken	MOL	Slc30a1	0.912704	7.55661e-37	9.51755e-33	0.427	0.268	1	Species_specific
Chicken	MOL	Chmp2b	0.774331	8.43816e-37	1.06279e-32	0.549	0.396	2	Partially_conserved
Chicken	MOL	6430571L13Rik	0.974	1.4988e-36	1.88774e-32	0.388	0.232	1	Species_specific
Chicken	MOL	Ptch2	1.03183	5.78366e-36	7.28453e-32	0.323	0.176	2	Partially_conserved
Chicken	MOL	Atxn2	0.368401	8.26572e-36	1.04107e-31	0.943	0.904	2	Partially_conserved
Chicken	MOL	Rpp25l	0.974125	1.16947e-35	1.47294e-31	0.372	0.225	1	Species_specific
Chicken	MOL	Pard3	0.819965	2.21329e-35	2.78764e-31	0.612	0.466	3	Partially_conserved
Chicken	MOL	Cep350	0.668881	4.0782e-35	5.13649e-31	0.637	0.5	2	Partially_conserved
Chicken	MOL	Scarb1	1.24918	4.31448e-35	5.43408e-31	0.245	0.118	2	Partially_conserved
Chicken	MOL	Gale	0.688116	6.09252e-35	7.67353e-31	0.61	0.478	3	Partially_conserved
Chicken	MOL	Ell	0.66444	9.41883e-35	1.1863e-30	0.646	0.51	1	Species_specific
Chicken	MOL	Nufip2	0.616786	1.16432e-34	1.46646e-30	0.676	0.542	3	Partially_conserved
Chicken	MOL	Grn	0.595455	1.44371e-34	1.81835e-30	0.704	0.586	3	Partially_conserved
Chicken	MOL	Ncoa6	0.742013	5.29921e-34	6.67436e-30	0.536	0.386	2	Partially_conserved
Chicken	MOL	Rab9b	0.958103	6.44083e-34	8.11222e-30	0.361	0.215	3	Partially_conserved
Chicken	MOL	Rnf185	0.738959	9.10126e-34	1.1463e-29	0.543	0.396	2	Partially_conserved
Chicken	MOL	D16Ertd472e	1.01509	1.34655e-33	1.69598e-29	0.34	0.199	3	Partially_conserved
Chicken	MOL	Golgb1	0.682611	2.03144e-33	2.5586e-29	0.595	0.446	3	Partially_conserved
Chicken	MOL	Arpc1a	0.457742	3.27088e-33	4.11967e-29	0.818	0.727	2	Partially_conserved
Chicken	MOL	Pex2	0.604154	3.39807e-33	4.27987e-29	0.672	0.531	1	Species_specific
Chicken	MOL	Ssu72	0.620706	3.86473e-33	4.86763e-29	0.645	0.514	3	Partially_conserved
Chicken	MOL	Arhgef18	1.30308	4.11781e-33	5.18639e-29	0.244	0.122	2	Partially_conserved
Chicken	MOL	Polr1a	0.913442	4.62089e-33	5.82001e-29	0.427	0.281	2	Partially_conserved
Chicken	MOL	Sec61b	0.422915	5.9129e-33	7.4473e-29	0.951	0.927	3	Partially_conserved
Chicken	MOL	Clptm1l	0.658485	6.55268e-33	8.2531e-29	0.611	0.474	1	Species_specific
Chicken	MOL	Cpeb2	0.672262	6.98598e-33	8.79884e-29	0.494	0.33	3	Partially_conserved
Chicken	MOL	Tjap1	0.741807	9.41408e-33	1.1857e-28	0.462	0.31	2	Partially_conserved
Chicken	MOL	Rpn2	0.475786	1.38332e-32	1.74229e-28	0.847	0.779	3	Partially_conserved
Chicken	MOL	Cd2ap	1.06828	1.6682e-32	2.1011e-28	0.351	0.214	2	Partially_conserved
Chicken	MOL	Hpdl	0.899425	1.94554e-32	2.45041e-28	0.381	0.235	1	Species_specific
Chicken	MOL	Glt8d1	0.908068	6.06679e-32	7.64112e-28	0.367	0.227	2	Partially_conserved
Chicken	MOL	Specc1	0.358991	6.17533e-32	7.77783e-28	0.847	0.764	4	Core_conserved
Chicken	MOL	Fbxo7	0.74943	6.54153e-32	8.23906e-28	0.526	0.387	2	Partially_conserved
Chicken	MOL	Coa7	0.645882	1.41805e-31	1.78603e-27	0.604	0.476	2	Partially_conserved
Chicken	MOL	Rapgef6	0.646824	1.67194e-31	2.1058e-27	0.618	0.487	2	Partially_conserved
Chicken	MOL	Usp45	0.744384	1.79504e-31	2.26085e-27	0.418	0.261	2	Partially_conserved
Chicken	MOL	Rnf13	0.443184	2.71085e-31	3.41432e-27	0.83	0.763	4	Core_conserved
Chicken	MOL	Adipor1	0.782673	3.00013e-31	3.77866e-27	0.439	0.296	2	Partially_conserved
Chicken	MOL	Sec62	0.41199	5.4906e-31	6.91541e-27	0.895	0.838	4	Core_conserved
Chicken	MOL	Mgll	1.15157	7.35863e-31	9.26819e-27	0.242	0.119	4	Core_conserved
Chicken	MOL	Fahd1	1.06034	1.28467e-30	1.61804e-26	0.296	0.166	1	Species_specific
Chicken	MOL	Rnf215	0.669945	1.58504e-30	1.99636e-26	0.523	0.378	2	Partially_conserved
Chicken	MOL	Tmtc4	1.50484	2.41503e-30	3.04173e-26	0.171	0.073	2	Partially_conserved
Chicken	MOL	Pygl	0.939082	8.97547e-30	1.13046e-25	0.333	0.197	2	Partially_conserved
Chicken	MOL	Agk	0.730867	1.23535e-29	1.55593e-25	0.459	0.314	2	Partially_conserved
Chicken	MOL	Etnk2	0.997569	2.14593e-29	2.7028e-25	0.277	0.15	1	Species_specific
Chicken	MOL	Npepps	0.452386	2.31453e-29	2.91516e-25	0.826	0.742	2	Partially_conserved
Chicken	MOL	Atp2a2	0.354634	2.56388e-29	3.22921e-25	0.914	0.879	1	Species_specific
Chicken	MOL	Tmem94	0.834629	6.38273e-29	8.03905e-25	0.432	0.299	2	Partially_conserved
Chicken	MOL	Nacad	0.646725	7.60052e-29	9.57286e-25	0.583	0.461	2	Partially_conserved
Chicken	MOL	Unc50	0.73858	7.8171e-29	9.84563e-25	0.506	0.377	2	Partially_conserved
Chicken	MOL	Sgsm2	0.48691	1.06316e-28	1.33906e-24	0.67	0.535	3	Partially_conserved
Chicken	MOL	Trim36	1.04517	1.54468e-28	1.94553e-24	0.238	0.121	1	Species_specific
Chicken	MOL	Rab33b	0.367282	1.66554e-28	2.09774e-24	0.824	0.703	1	Species_specific
Chicken	MOL	Pgm3	1.27722	2.5644e-28	3.22986e-24	0.209	0.103	3	Partially_conserved
Chicken	MOL	Nup188	0.722623	3.4249e-28	4.31366e-24	0.454	0.317	2	Partially_conserved
Chicken	MOL	Hyal1	1.58599	5.32285e-28	6.70413e-24	0.13	0.049	1	Species_specific
Chicken	MOL	Slc2a8	0.640792	1.19733e-27	1.50803e-23	0.558	0.437	1	Species_specific
Chicken	MOL	Mon1a	0.983112	1.99832e-27	2.51688e-23	0.284	0.163	1	Species_specific
Chicken	MOL	Lrrfip2	0.489408	2.11716e-27	2.66656e-23	0.76	0.674	2	Partially_conserved
Chicken	MOL	Nalcn	0.678519	9.085e-27	1.14426e-22	0.611	0.501	3	Partially_conserved
Chicken	MOL	Fam162a	0.601394	9.52115e-27	1.19919e-22	0.643	0.533	3	Partially_conserved
Chicken	MOL	Iah1	0.491955	1.17985e-26	1.48602e-22	0.733	0.656	3	Partially_conserved
Chicken	MOL	Mgat3	0.524202	4.00148e-26	5.03987e-22	0.72	0.614	1	Species_specific
Chicken	MOL	Ldhd	1.5637	6.39445e-26	8.0538e-22	0.128	0.05	1	Species_specific
Chicken	MOL	Hacd1	0.796878	9.32322e-26	1.17426e-21	0.421	0.297	3	Partially_conserved
Chicken	MOL	Chid1	0.847439	1.67075e-25	2.1043e-21	0.34	0.214	1	Species_specific
Chicken	MOL	Nicn1	0.489414	1.78689e-25	2.25059e-21	0.725	0.624	1	Species_specific
Chicken	MOL	Got2	0.392067	1.79601e-25	2.26208e-21	0.832	0.75	3	Partially_conserved
Chicken	MOL	Tm9sf4	0.551826	2.32867e-25	2.93296e-21	0.607	0.494	2	Partially_conserved
Chicken	MOL	Ficd	1.38161	4.72029e-25	5.94521e-21	0.125	0.049	1	Species_specific
Chicken	MOL	Usp30	0.883295	6.56738e-25	8.27162e-21	0.305	0.183	2	Partially_conserved
Chicken	MOL	Ech1	0.524108	7.85908e-25	9.89851e-21	0.639	0.529	2	Partially_conserved
Chicken	MOL	Ppil2	0.569199	1.55112e-24	1.95364e-20	0.59	0.477	2	Partially_conserved
Chicken	MOL	Cers6	0.661748	1.63718e-24	2.06203e-20	0.576	0.46	2	Partially_conserved
Chicken	MOL	Echdc1	1.06785	1.82527e-24	2.29893e-20	0.22	0.116	2	Partially_conserved
Chicken	MOL	Suox	0.669852	2.225e-24	2.80239e-20	0.486	0.367	2	Partially_conserved
Chicken	MOL	Zbtb34	0.585173	2.92879e-24	3.68881e-20	0.551	0.431	2	Partially_conserved
Chicken	MOL	Fam199x	0.678919	2.96701e-24	3.73695e-20	0.453	0.325	3	Partially_conserved
Chicken	MOL	Mmab	0.757863	4.54468e-24	5.72403e-20	0.45	0.332	2	Partially_conserved
Chicken	MOL	Pcgf3	0.624751	5.94766e-24	7.49107e-20	0.557	0.448	1	Species_specific
Chicken	MOL	Ap3d1	0.449657	8.75814e-24	1.10309e-19	0.766	0.699	1	Species_specific
Chicken	MOL	Sergef	0.896318	8.87175e-24	1.1174e-19	0.32	0.2	2	Partially_conserved
Chicken	MOL	Slc35e1	0.758513	1.05607e-23	1.33012e-19	0.426	0.311	2	Partially_conserved
Chicken	MOL	Pts	0.556787	2.01187e-23	2.53395e-19	0.61	0.495	2	Partially_conserved
Chicken	MOL	Tbc1d22a	0.458351	2.12753e-23	2.67963e-19	0.723	0.632	1	Species_specific
Chicken	MOL	Insig2	0.813392	3.08141e-23	3.88104e-19	0.363	0.248	3	Partially_conserved
Chicken	MOL	Lgr4	0.615182	3.38282e-23	4.26066e-19	0.501	0.375	2	Partially_conserved
Chicken	MOL	Dusp15	0.876904	6.07974e-23	7.65743e-19	0.283	0.168	2	Partially_conserved
Chicken	MOL	Faf1	0.428973	6.09257e-23	7.67359e-19	0.763	0.681	2	Partially_conserved
Chicken	MOL	Extl3	0.883109	6.63991e-23	8.36297e-19	0.316	0.201	2	Partially_conserved
Chicken	MOL	Tsku	0.515823	7.72707e-23	9.73225e-19	0.562	0.444	2	Partially_conserved
Chicken	MOL	Ttc9	0.797196	8.78093e-23	1.10596e-18	0.361	0.24	2	Partially_conserved
Chicken	MOL	Yipf5	0.719203	9.1118e-23	1.14763e-18	0.438	0.326	2	Partially_conserved
Chicken	MOL	Ino80c	0.568705	1.22086e-22	1.53767e-18	0.526	0.408	3	Partially_conserved
Chicken	MOL	Aamdc	0.952944	1.6181e-22	2.038e-18	0.243	0.138	2	Partially_conserved
Chicken	MOL	Atg101	0.472548	4.13573e-22	5.20895e-18	0.669	0.587	2	Partially_conserved
Chicken	MOL	Ist1	0.430528	4.71654e-22	5.94048e-18	0.67	0.555	2	Partially_conserved
Chicken	MOL	Atxn1	0.93697	6.14571e-22	7.74053e-18	0.288	0.176	3	Partially_conserved
Chicken	MOL	C1qbp	0.287978	7.14584e-22	9.00018e-18	0.965	0.949	3	Partially_conserved
Chicken	MOL	Creb3	0.732979	8.20839e-22	1.03385e-17	0.401	0.287	2	Partially_conserved
Chicken	MOL	Idua	0.714385	1.1846e-21	1.49201e-17	0.348	0.226	1	Species_specific
Chicken	MOL	Rab14	0.321452	1.31894e-21	1.6612e-17	0.875	0.834	2	Partially_conserved
Chicken	MOL	Slc30a4	0.420531	1.37361e-21	1.73006e-17	0.716	0.642	2	Partially_conserved
Chicken	MOL	Haghl	1.10085	2.18301e-21	2.7495e-17	0.187	0.096	4	Core_conserved
Chicken	MOL	G3bp2	0.359044	2.84017e-21	3.57719e-17	0.842	0.788	2	Partially_conserved
Chicken	MOL	Timm10	0.411549	3.15526e-21	3.97405e-17	0.759	0.674	3	Partially_conserved
Chicken	MOL	Pxmp4	0.525309	3.48657e-21	4.39134e-17	0.579	0.48	2	Partially_conserved
Chicken	MOL	Gucd1	0.891576	5.22634e-21	6.58258e-17	0.253	0.149	2	Partially_conserved
Chicken	MOL	Numb	1.17842	6.4864e-21	8.16962e-17	0.187	0.098	2	Partially_conserved
Chicken	MOL	Por	0.622993	6.89174e-21	8.68014e-17	0.459	0.345	2	Partially_conserved
Chicken	MOL	Atg4c	0.544206	7.93087e-21	9.98893e-17	0.517	0.405	2	Partially_conserved
Chicken	MOL	Casd1	0.777455	9.44899e-21	1.1901e-16	0.346	0.234	4	Core_conserved
Chicken	MOL	Mbd5	0.582895	1.05593e-20	1.32995e-16	0.513	0.397	2	Partially_conserved
Chicken	MOL	Ric1	0.587965	1.56746e-20	1.97421e-16	0.449	0.33	2	Partially_conserved
Chicken	MOL	Gmppb	0.598792	1.73942e-20	2.1908e-16	0.514	0.402	1	Species_specific
Chicken	MOL	Chfr	0.683372	1.86163e-20	2.34472e-16	0.414	0.303	3	Partially_conserved
Chicken	MOL	Nrbp2	1.16286	1.98015e-20	2.494e-16	0.173	0.089	5	All_5sp
Chicken	MOL	Bbx	0.392318	2.2213e-20	2.79772e-16	0.709	0.609	2	Partially_conserved
Chicken	MOL	Mlf1	0.528658	2.82066e-20	3.55262e-16	0.702	0.654	2	Partially_conserved
Chicken	MOL	Elf1	0.936255	5.08629e-20	6.40618e-16	0.255	0.156	3	Partially_conserved
Chicken	MOL	Appl1	0.476229	5.75515e-20	7.24861e-16	0.631	0.537	2	Partially_conserved
Chicken	MOL	Ctns	0.819304	6.18332e-20	7.78789e-16	0.303	0.197	3	Partially_conserved
Chicken	MOL	Ythdc1	0.320598	7.35742e-20	9.26667e-16	0.894	0.856	1	Species_specific
Chicken	MOL	Sec61a1	0.424008	1.01068e-19	1.27295e-15	0.715	0.63	1	Species_specific
Chicken	MOL	Scaf11	0.320397	1.33551e-19	1.68208e-15	0.845	0.786	2	Partially_conserved
Chicken	MOL	Acer3	0.659551	1.38553e-19	1.74507e-15	0.427	0.314	2	Partially_conserved
Chicken	MOL	Atp6ap2	0.488264	1.68708e-19	2.12488e-15	0.594	0.499	4	Core_conserved
Chicken	MOL	Bfar	0.787582	1.69875e-19	2.13958e-15	0.296	0.191	2	Partially_conserved
Chicken	MOL	Pemt	0.558846	1.75327e-19	2.20824e-15	0.486	0.377	2	Partially_conserved
Chicken	MOL	Slc35f6	0.82119	2.04858e-19	2.58019e-15	0.329	0.225	2	Partially_conserved
Chicken	MOL	Ccdc25	0.572164	2.43218e-19	3.06333e-15	0.511	0.412	3	Partially_conserved
Chicken	MOL	Rnf34	0.572919	2.43832e-19	3.07106e-15	0.496	0.394	2	Partially_conserved
Chicken	MOL	Ell2	0.820073	2.60807e-19	3.28486e-15	0.288	0.182	2	Partially_conserved
Chicken	MOL	Tpra1	0.897287	3.34026e-19	4.20706e-15	0.257	0.158	2	Partially_conserved
Chicken	MOL	Usp12	0.767331	3.69462e-19	4.65337e-15	0.312	0.206	1	Species_specific
Chicken	MOL	Atg13	0.573659	4.12466e-19	5.19501e-15	0.47	0.363	3	Partially_conserved
Chicken	MOL	Alkbh5	0.751249	6.1014e-19	7.68471e-15	0.337	0.23	2	Partially_conserved
Chicken	MOL	Zbtb37	0.988722	6.54813e-19	8.24737e-15	0.189	0.103	1	Species_specific
Chicken	MOL	Ano10	0.633568	1.10431e-18	1.39088e-14	0.305	0.193	2	Partially_conserved
Chicken	MOL	Cpox	0.795017	1.1137e-18	1.40271e-14	0.375	0.275	4	Core_conserved
Chicken	MOL	Dock1	0.305247	1.29875e-18	1.63577e-14	0.924	0.883	2	Partially_conserved
Chicken	MOL	Trappc9	0.388625	1.59507e-18	2.009e-14	0.69	0.574	2	Partially_conserved
Chicken	MOL	Pigg	0.696983	1.76631e-18	2.22466e-14	0.326	0.219	2	Partially_conserved
Chicken	MOL	Crebl2	0.716574	1.76917e-18	2.22827e-14	0.326	0.217	2	Partially_conserved
Chicken	MOL	Creb3l2	0.303064	1.77218e-18	2.23206e-14	0.887	0.829	4	Core_conserved
Chicken	MOL	Rictor	0.714094	2.14747e-18	2.70474e-14	0.402	0.299	3	Partially_conserved
Chicken	MOL	Pop5	0.389306	7.06753e-18	8.90155e-14	0.735	0.673	2	Partially_conserved
Chicken	MOL	Smap2	0.529964	8.33765e-18	1.05013e-13	0.535	0.446	2	Partially_conserved
Chicken	MOL	Pias4	0.872127	1.044e-17	1.31492e-13	0.245	0.153	2	Partially_conserved
Chicken	MOL	Recql5	0.972214	1.08963e-17	1.37239e-13	0.192	0.108	2	Partially_conserved
Chicken	MOL	Agpat5	0.412123	1.20349e-17	1.5158e-13	0.648	0.565	3	Partially_conserved
Chicken	MOL	Mfap3l	1.23401	1.25193e-17	1.57681e-13	0.102	0.043	1	Species_specific
Chicken	MOL	Uck1	0.759071	1.32574e-17	1.66977e-13	0.334	0.231	2	Partially_conserved
Chicken	MOL	Pafah1b2	0.341996	1.97036e-17	2.48166e-13	0.802	0.737	2	Partially_conserved
Chicken	MOL	Nuak1	0.628308	2.27524e-17	2.86566e-13	0.458	0.358	3	Partially_conserved
Chicken	MOL	Trappc11	0.533203	2.31112e-17	2.91086e-13	0.494	0.391	1	Species_specific
Chicken	MOL	Klhl5	0.516328	2.65867e-17	3.34859e-13	0.527	0.428	3	Partially_conserved
Chicken	MOL	Ulk2	0.545612	3.64962e-17	4.59669e-13	0.481	0.381	2	Partially_conserved
Chicken	MOL	Cacul1	0.767227	3.71025e-17	4.67306e-13	0.341	0.243	1	Species_specific
Chicken	MOL	Atp1a1	0.291	4.28596e-17	5.39816e-13	0.883	0.841	3	Partially_conserved
Chicken	MOL	Sqstm1	0.771616	4.2889e-17	5.40187e-13	0.285	0.188	3	Partially_conserved
Chicken	MOL	Ccdc71	0.766165	4.36386e-17	5.49628e-13	0.304	0.209	1	Species_specific
Chicken	MOL	Epm2a	0.525325	4.40692e-17	5.55051e-13	0.432	0.321	2	Partially_conserved
Chicken	MOL	Cds2	0.6043	5.35454e-17	6.74405e-13	0.401	0.3	2	Partially_conserved
Chicken	MOL	Bmf	1.53944	8.00612e-17	1.00837e-12	0.106	0.047	2	Partially_conserved
Chicken	MOL	Dmrta2	1.31945	9.67929e-17	1.21911e-12	0.139	0.072	1	Species_specific
Chicken	MOL	Rcan3	0.677562	1.07734e-16	1.35691e-12	0.338	0.238	1	Species_specific
Chicken	MOL	Rab31	0.28937	1.16156e-16	1.46299e-12	0.84	0.763	2	Partially_conserved
Chicken	MOL	Psmc5	0.286895	1.47147e-16	1.85332e-12	0.876	0.845	1	Species_specific
Chicken	MOL	Klhl20	0.811752	1.47793e-16	1.86145e-12	0.242	0.152	1	Species_specific
Chicken	MOL	Hhat	0.500519	1.51093e-16	1.90302e-12	0.436	0.326	2	Partially_conserved
Chicken	MOL	Atf6	0.549216	1.51919e-16	1.91342e-12	0.449	0.35	2	Partially_conserved
Chicken	MOL	Otud7b	0.853987	1.59222e-16	2.0054e-12	0.233	0.145	3	Partially_conserved
Chicken	MOL	Hmg20b	0.585392	1.75731e-16	2.21333e-12	0.401	0.3	2	Partially_conserved
Chicken	MOL	Aar2	0.453892	1.79563e-16	2.2616e-12	0.627	0.537	2	Partially_conserved
Chicken	MOL	Mfsd9	0.689767	2.51413e-16	3.16655e-12	0.304	0.209	1	Species_specific
Chicken	MOL	Pbdc1	0.272575	2.99532e-16	3.77261e-12	0.853	0.782	3	Partially_conserved
Chicken	MOL	Ralgds	0.47651	3.66269e-16	4.61315e-12	0.584	0.513	4	Core_conserved
Chicken	MOL	Rbms1	0.624721	4.05103e-16	5.10227e-12	0.325	0.221	3	Partially_conserved
Chicken	MOL	Pigq	0.935238	4.06324e-16	5.11765e-12	0.163	0.089	1	Species_specific
Chicken	MOL	Capn7	1.0882	4.12014e-16	5.18931e-12	0.142	0.073	2	Partially_conserved
Chicken	MOL	Tfb1m	0.856489	4.63923e-16	5.84311e-12	0.253	0.165	2	Partially_conserved
Chicken	MOL	Phip	0.325259	4.94656e-16	6.23019e-12	0.84	0.804	3	Partially_conserved
Chicken	MOL	Mtmr2	0.662693	5.50248e-16	6.93038e-12	0.419	0.332	2	Partially_conserved
Chicken	MOL	Fam168a	0.355592	5.55187e-16	6.99258e-12	0.834	0.754	2	Partially_conserved
Chicken	MOL	Cps1	1.01319	6.40317e-16	8.06479e-12	0.184	0.107	2	Partially_conserved
Chicken	MOL	Galc	0.984638	6.74248e-16	8.49215e-12	0.169	0.095	2	Partially_conserved
Chicken	MOL	Syvn1	0.885927	8.58544e-16	1.08134e-11	0.233	0.15	2	Partially_conserved
Chicken	MOL	Lrrc49	0.645079	1.12007e-15	1.41073e-11	0.346	0.251	3	Partially_conserved
Chicken	MOL	Pdp2	0.656683	1.19339e-15	1.50308e-11	0.314	0.22	1	Species_specific
Chicken	MOL	3110009E18Rik	0.808101	1.64873e-15	2.07657e-11	0.223	0.138	3	Partially_conserved
Chicken	MOL	Csgalnact2	0.356931	1.66525e-15	2.09738e-11	0.526	0.41	2	Partially_conserved
Chicken	MOL	Cpeb3	0.649998	1.67987e-15	2.1158e-11	0.319	0.221	2	Partially_conserved
Chicken	MOL	Sirt2	0.393755	1.86393e-15	2.34761e-11	0.619	0.539	5	All_5sp
Chicken	MOL	Creld1	0.633357	2.5178e-15	3.17117e-11	0.357	0.258	2	Partially_conserved
Chicken	MOL	Gpatch8	0.511758	2.53522e-15	3.19312e-11	0.494	0.407	2	Partially_conserved
Chicken	MOL	Cdip1	0.605895	2.5419e-15	3.20152e-11	0.387	0.293	2	Partially_conserved
Chicken	MOL	Zbtb17	0.894078	2.70547e-15	3.40754e-11	0.209	0.129	2	Partially_conserved
Chicken	MOL	Galnt9	0.972401	2.96815e-15	3.73838e-11	0.134	0.069	1	Species_specific
Chicken	MOL	Agbl4	0.634403	3.30866e-15	4.16726e-11	0.198	0.114	4	Core_conserved
Chicken	MOL	Vwa2	0.846432	3.60502e-15	4.54052e-11	0.166	0.091	1	Species_specific
Chicken	MOL	Mapkapk2	0.430595	3.82171e-15	4.81344e-11	0.574	0.49	3	Partially_conserved
Chicken	MOL	Arrdc3	0.50346	4.92728e-15	6.20591e-11	0.344	0.243	3	Partially_conserved
Chicken	MOL	Tet3	0.471305	6.33839e-15	7.9832e-11	0.498	0.41	2	Partially_conserved
Chicken	MOL	Vps37a	0.829346	7.39504e-15	9.31405e-11	0.198	0.119	2	Partially_conserved
Chicken	MOL	Hemk1	0.924948	1.01669e-14	1.28052e-10	0.19	0.114	1	Species_specific
Chicken	MOL	Trim25	1.19747	1.07905e-14	1.35906e-10	0.106	0.05	2	Partially_conserved
Chicken	MOL	Lrp6	0.368753	1.39315e-14	1.75467e-10	0.566	0.47	2	Partially_conserved
Chicken	MOL	Enkd1	1.18984	1.53507e-14	1.93342e-10	0.138	0.074	1	Species_specific
Chicken	MOL	Slc35e2	0.461136	1.69094e-14	2.12974e-10	0.56	0.485	1	Species_specific
Chicken	MOL	Pan3	0.308196	2.13109e-14	2.68411e-10	0.79	0.75	1	Species_specific
Chicken	MOL	Fdxacb1	0.814271	2.34262e-14	2.95053e-10	0.21	0.131	1	Species_specific
Chicken	MOL	Sh2b3	0.465494	2.40873e-14	3.0338e-10	0.47	0.378	3	Partially_conserved
Chicken	MOL	Nat9	0.641348	3.26953e-14	4.11797e-10	0.291	0.204	2	Partially_conserved
Chicken	MOL	Ccdc112	1.07695	4.56627e-14	5.75122e-10	0.124	0.064	2	Partially_conserved
Chicken	MOL	Nup160	0.353778	4.87328e-14	6.13789e-10	0.616	0.524	3	Partially_conserved
Chicken	MOL	Phf20	0.328529	4.89192e-14	6.16137e-10	0.766	0.715	2	Partially_conserved
Chicken	MOL	Flcn	0.588994	5.04303e-14	6.3517e-10	0.357	0.266	3	Partially_conserved
Chicken	MOL	Lactb	0.476453	5.13791e-14	6.47119e-10	0.432	0.341	2	Partially_conserved
Chicken	MOL	Nek7	0.738715	5.19241e-14	6.53984e-10	0.274	0.188	2	Partially_conserved
Chicken	MOL	Smtn	0.405311	6.67203e-14	8.40343e-10	0.393	0.288	3	Partially_conserved
Chicken	MOL	Rabgap1	0.284414	7.63228e-14	9.61286e-10	0.747	0.687	2	Partially_conserved
Chicken	MOL	Rhbdd1	0.906285	8.32952e-14	1.0491e-09	0.17	0.1	2	Partially_conserved
Chicken	MOL	Yipf1	0.608133	9.1824e-14	1.15652e-09	0.325	0.237	2	Partially_conserved
Chicken	MOL	Abtb1	0.824219	1.0086e-13	1.27033e-09	0.207	0.132	2	Partially_conserved
Chicken	MOL	Dyrk2	0.600878	1.05306e-13	1.32633e-09	0.368	0.283	2	Partially_conserved
Chicken	MOL	Rc3h1	0.396443	1.20564e-13	1.51851e-09	0.54	0.454	2	Partially_conserved
Chicken	MOL	Slc39a9	0.456439	1.20613e-13	1.51912e-09	0.469	0.38	1	Species_specific
Chicken	MOL	Rab8b	0.429626	1.5704e-13	1.97792e-09	0.476	0.385	3	Partially_conserved
Chicken	MOL	Maf1	0.584215	2.17247e-13	2.73622e-09	0.35	0.261	1	Species_specific
Chicken	MOL	Wdr53	0.603718	3.40739e-13	4.29161e-09	0.326	0.241	1	Species_specific
Chicken	MOL	Tmem38a	0.650547	4.29379e-13	5.40803e-09	0.293	0.211	2	Partially_conserved
Chicken	MOL	Adam12	0.482298	4.32907e-13	5.45247e-09	0.406	0.309	3	Partially_conserved
Chicken	MOL	Atp6v0b	0.294538	4.98622e-13	6.28014e-09	0.746	0.698	3	Partially_conserved
Chicken	MOL	Glmp	0.530367	5.13397e-13	6.46623e-09	0.358	0.272	2	Partially_conserved
Chicken	MOL	Bach2	0.300505	5.71739e-13	7.20105e-09	0.715	0.631	3	Partially_conserved
Chicken	MOL	Necap2	0.636867	5.90264e-13	7.43437e-09	0.302	0.221	2	Partially_conserved
Chicken	MOL	Wdr81	0.648616	6.06903e-13	7.64394e-09	0.268	0.188	2	Partially_conserved
Chicken	MOL	Hspa13	0.800627	6.99715e-13	8.81291e-09	0.209	0.135	2	Partially_conserved
Chicken	MOL	Ccnh	0.539314	7.75503e-13	9.76747e-09	0.456	0.382	2	Partially_conserved
Chicken	MOL	Dctn4	0.391516	8.3226e-13	1.04823e-08	0.579	0.51	1	Species_specific
Chicken	MOL	Nsun6	0.845719	1.06308e-12	1.33895e-08	0.198	0.126	2	Partially_conserved
Chicken	MOL	Usp46	0.697255	1.28042e-12	1.61269e-08	0.243	0.166	3	Partially_conserved
Chicken	MOL	Atg9a	0.620425	1.63097e-12	2.05421e-08	0.349	0.27	2	Partially_conserved
Chicken	MOL	Edem1	0.584084	2.18281e-12	2.74924e-08	0.355	0.274	1	Species_specific
Chicken	MOL	Tceanc2	0.668195	2.82603e-12	3.55939e-08	0.268	0.191	2	Partially_conserved
Chicken	MOL	Wdfy2	0.59259	2.84552e-12	3.58393e-08	0.311	0.229	3	Partially_conserved
Chicken	MOL	Slc35e3	0.459267	3.67483e-12	4.62845e-08	0.48	0.403	2	Partially_conserved
Chicken	MOL	Dis3l2	0.38034	4.06714e-12	5.12257e-08	0.573	0.501	2	Partially_conserved
Chicken	MOL	Btd	0.827418	7.06799e-12	8.90213e-08	0.192	0.125	1	Species_specific
Chicken	MOL	Fbxw5	0.640839	8.43701e-12	1.06264e-07	0.287	0.21	2	Partially_conserved
Chicken	MOL	9530068E07Rik	0.335731	9.14357e-12	1.15163e-07	0.642	0.573	3	Partially_conserved
Chicken	MOL	Clip2	0.436398	1.12319e-11	1.41466e-07	0.611	0.572	2	Partially_conserved
Chicken	MOL	Spopl	0.397921	1.30685e-11	1.64598e-07	0.535	0.465	2	Partially_conserved
Chicken	MOL	Man2a2	0.433226	1.42443e-11	1.79407e-07	0.448	0.366	3	Partially_conserved
Chicken	MOL	Prkcz	0.592841	1.68585e-11	2.12333e-07	0.348	0.269	3	Partially_conserved
Chicken	MOL	Atg7	0.558272	1.75111e-11	2.20553e-07	0.346	0.265	1	Species_specific
Chicken	MOL	Gnpnat1	0.636057	1.84021e-11	2.31775e-07	0.253	0.178	2	Partially_conserved
Chicken	MOL	Grip1	0.308132	1.871e-11	2.35653e-07	0.695	0.643	3	Partially_conserved
Chicken	MOL	Taldo1	0.262103	1.89068e-11	2.38131e-07	0.71	0.654	4	Core_conserved
Chicken	MOL	Tmem33	0.494912	2.11715e-11	2.66655e-07	0.41	0.335	2	Partially_conserved
Chicken	MOL	Fzd9	1.07854	2.41275e-11	3.03885e-07	0.106	0.056	2	Partially_conserved
Chicken	MOL	Ccnc	0.346416	3.05192e-11	3.8439e-07	0.573	0.511	2	Partially_conserved
Chicken	MOL	Pgam5	0.365451	3.66142e-11	4.61156e-07	0.502	0.427	1	Species_specific
Chicken	MOL	Ankrd46	0.336248	5.46371e-11	6.88154e-07	0.57	0.499	1	Species_specific
Chicken	MOL	Pofut2	0.481235	6.23882e-11	7.85779e-07	0.375	0.295	3	Partially_conserved
Chicken	MOL	Exoc1	0.370757	8.83665e-11	1.11298e-06	0.485	0.409	2	Partially_conserved
Chicken	MOL	Rabgef1	0.447251	8.99115e-11	1.13244e-06	0.423	0.349	2	Partially_conserved
Chicken	MOL	Btg1	0.571594	1.0152e-10	1.27864e-06	0.28	0.205	4	Core_conserved
Chicken	MOL	Atad2b	0.296372	1.04495e-10	1.31611e-06	0.691	0.627	3	Partially_conserved
Chicken	MOL	Srd5a1	0.910685	1.05954e-10	1.33449e-06	0.101	0.053	2	Partially_conserved
Chicken	MOL	Hsp90b1	0.300003	1.23487e-10	1.55532e-06	0.948	0.971	3	Partially_conserved
Chicken	MOL	Zmynd11	0.26667	1.27603e-10	1.60716e-06	0.819	0.781	2	Partially_conserved
Chicken	MOL	Nfe2l1	0.474753	1.4156e-10	1.78295e-06	0.351	0.275	2	Partially_conserved
Chicken	MOL	Slc20a2	0.407477	1.58815e-10	2.00027e-06	0.473	0.403	4	Core_conserved
Chicken	MOL	Cds1	0.97371	1.87684e-10	2.36388e-06	0.102	0.055	1	Species_specific
Chicken	MOL	Ddx59	0.657143	2.42645e-10	3.05611e-06	0.264	0.195	1	Species_specific
Chicken	MOL	Cfdp1	0.283871	2.95501e-10	3.72184e-06	0.693	0.645	2	Partially_conserved
Chicken	MOL	Pfkl	0.514676	3.534e-10	4.45107e-06	0.296	0.224	2	Partially_conserved
Chicken	MOL	Phldb1	0.300195	3.6146e-10	4.55259e-06	0.608	0.538	4	Core_conserved
Chicken	MOL	Adpgk	0.712469	3.74636e-10	4.71855e-06	0.19	0.128	2	Partially_conserved
Chicken	MOL	Mmachc	0.848813	4.62178e-10	5.82114e-06	0.117	0.066	1	Species_specific
Chicken	MOL	Hgs	0.361186	4.84901e-10	6.10732e-06	0.518	0.459	3	Partially_conserved
Chicken	MOL	Stam2	0.476543	4.98874e-10	6.28332e-06	0.364	0.287	1	Species_specific
Chicken	MOL	Cox15	0.339119	4.99752e-10	6.29437e-06	0.558	0.486	1	Species_specific
Chicken	MOL	Vps13c	0.366155	5.42463e-10	6.83232e-06	0.438	0.355	1	Species_specific
Chicken	MOL	Ecd	0.496228	5.45522e-10	6.87084e-06	0.383	0.316	1	Species_specific
Chicken	MOL	Kcnn3	0.887666	5.56232e-10	7.00574e-06	0.123	0.073	2	Partially_conserved
Chicken	MOL	Stk3	0.303951	5.69068e-10	7.16742e-06	0.595	0.535	2	Partially_conserved
Chicken	MOL	Sdf2	0.274885	6.02901e-10	7.59354e-06	0.745	0.717	3	Partially_conserved
Chicken	MOL	Dolk	0.839073	7.75478e-10	9.76714e-06	0.124	0.073	2	Partially_conserved
Chicken	MOL	Becn1	0.357811	9.40488e-10	1.18455e-05	0.538	0.48	2	Partially_conserved
Chicken	MOL	Clpx	0.395492	1.02391e-09	1.28961e-05	0.493	0.426	2	Partially_conserved
Chicken	MOL	Clcn7	0.671633	1.18999e-09	1.4988e-05	0.195	0.134	2	Partially_conserved
Chicken	MOL	Hectd3	0.632843	1.22986e-09	1.54901e-05	0.258	0.193	1	Species_specific
Chicken	MOL	Hscb	0.364576	1.39694e-09	1.75945e-05	0.537	0.474	3	Partially_conserved
Chicken	MOL	Fbxw11	0.284018	1.40302e-09	1.7671e-05	0.736	0.704	2	Partially_conserved
Chicken	MOL	Pomgnt1	0.533329	1.51608e-09	1.9095e-05	0.329	0.261	2	Partially_conserved
Chicken	MOL	Itfg1	0.277203	1.61889e-09	2.039e-05	0.625	0.567	2	Partially_conserved
Chicken	MOL	Creg1	0.555114	1.87469e-09	2.36118e-05	0.305	0.236	2	Partially_conserved
Chicken	MOL	Dcp2	0.567575	1.90094e-09	2.39423e-05	0.274	0.206	2	Partially_conserved
Chicken	MOL	Vps45	0.340464	2.18439e-09	2.75124e-05	0.532	0.469	2	Partially_conserved
Chicken	MOL	Acsl4	0.404149	2.55497e-09	3.21799e-05	0.45	0.382	3	Partially_conserved
Chicken	MOL	Fam149b	0.35038	2.57227e-09	3.23978e-05	0.523	0.465	2	Partially_conserved
Chicken	MOL	Auh	0.351678	2.65645e-09	3.3458e-05	0.443	0.37	2	Partially_conserved
Chicken	MOL	Spryd7	0.330198	3.4155e-09	4.30182e-05	0.491	0.427	2	Partially_conserved
Chicken	MOL	Mtfr1l	0.400334	3.97954e-09	5.01223e-05	0.402	0.333	2	Partially_conserved
Chicken	MOL	Mfsd6	0.403912	4.06194e-09	5.11602e-05	0.427	0.363	2	Partially_conserved
Chicken	MOL	Heca	0.318746	4.18542e-09	5.27154e-05	0.543	0.481	2	Partially_conserved
Chicken	MOL	Trmt11	0.399801	4.33954e-09	5.46565e-05	0.49	0.427	2	Partially_conserved
Chicken	MOL	Frs3	0.743032	4.55279e-09	5.73424e-05	0.171	0.114	1	Species_specific
Chicken	MOL	Pym1	0.442909	4.73486e-09	5.96355e-05	0.369	0.304	3	Partially_conserved
Chicken	MOL	Ppard	0.536575	4.97867e-09	6.27063e-05	0.283	0.216	2	Partially_conserved
Chicken	MOL	Mtmr10	0.632529	5.70507e-09	7.18553e-05	0.18	0.121	2	Partially_conserved
Chicken	MOL	Tsc2	0.615308	6.01829e-09	7.58003e-05	0.236	0.173	1	Species_specific
Chicken	MOL	Lzic	0.310418	6.23291e-09	7.85035e-05	0.568	0.515	1	Species_specific
Chicken	MOL	Tecpr2	0.416333	7.85652e-09	9.89528e-05	0.436	0.37	3	Partially_conserved
Chicken	MOL	Tcn2	0.506	8.02392e-09	0.000101061	0.329	0.264	1	Species_specific
Chicken	MOL	Cdk5	0.337643	8.51146e-09	0.000107202	0.541	0.483	2	Partially_conserved
Chicken	MOL	Srbd1	0.310943	8.69121e-09	0.000109466	0.502	0.435	1	Species_specific
Chicken	MOL	Ecel1	0.45048	8.79309e-09	0.000110749	0.448	0.391	1	Species_specific
Chicken	MOL	Fbxo25	0.663798	9.68809e-09	0.000122021	0.149	0.095	4	Core_conserved
Chicken	MOL	Ap3s1	0.292334	1.13712e-08	0.00014322	0.623	0.576	2	Partially_conserved
Chicken	MOL	Cox14	0.413368	1.18388e-08	0.000149109	0.481	0.429	3	Partially_conserved
Chicken	MOL	Rab11a	0.38702	1.30842e-08	0.000164795	0.454	0.402	2	Partially_conserved
Chicken	MOL	Snx33	0.513739	1.31341e-08	0.000165424	0.278	0.211	2	Partially_conserved
Chicken	MOL	BC031181	0.306945	1.41576e-08	0.000178315	0.511	0.447	4	Core_conserved
Chicken	MOL	Hspbap1	0.684902	1.42218e-08	0.000179124	0.2	0.143	2	Partially_conserved
Chicken	MOL	Ipo4	0.369517	1.45575e-08	0.000183352	0.486	0.425	2	Partially_conserved
Chicken	MOL	Smug1	0.610542	1.45694e-08	0.000183501	0.205	0.147	1	Species_specific
Chicken	MOL	Akap11	0.500526	1.54786e-08	0.000194953	0.296	0.231	1	Species_specific
Chicken	MOL	Ccdc167	0.442689	1.59388e-08	0.000200749	0.371	0.307	2	Partially_conserved
Chicken	MOL	Crebrf	0.657882	1.79473e-08	0.000226046	0.178	0.123	2	Partially_conserved
Chicken	MOL	Fam161b	0.736272	1.83427e-08	0.000231026	0.16	0.107	1	Species_specific
Chicken	MOL	Lnx2	0.516129	2.0449e-08	0.000257555	0.285	0.221	1	Species_specific
Chicken	MOL	Sh3pxd2b	0.737793	2.5844e-08	0.000325506	0.134	0.085	2	Partially_conserved
Chicken	MOL	Tusc3	0.316146	3.4706e-08	0.000437122	0.448	0.383	2	Partially_conserved
Chicken	MOL	Mtfr1	0.351161	3.78643e-08	0.000476901	0.453	0.393	2	Partially_conserved
Chicken	MOL	Atp7a	0.489067	3.79273e-08	0.000477694	0.364	0.306	2	Partially_conserved
Chicken	MOL	St6galnac6	0.523637	3.83161e-08	0.000482592	0.208	0.149	2	Partially_conserved
Chicken	MOL	Lin52	0.447477	4.09997e-08	0.000516391	0.378	0.317	3	Partially_conserved
Chicken	MOL	Aptx	0.562228	4.23447e-08	0.000533332	0.252	0.194	1	Species_specific
Chicken	MOL	Cox19	0.382683	4.47248e-08	0.000563309	0.416	0.362	2	Partially_conserved
Chicken	MOL	Jmjd6	0.581504	4.60672e-08	0.000580217	0.264	0.204	2	Partially_conserved
Chicken	MOL	Zfp839	0.556114	4.8383e-08	0.000609384	0.248	0.187	1	Species_specific
Chicken	MOL	Tmem164	0.531157	5.12496e-08	0.000645489	0.302	0.243	2	Partially_conserved
Chicken	MOL	Nhlrc2	0.273753	5.17158e-08	0.000651361	0.573	0.513	2	Partially_conserved
Chicken	MOL	Uvssa	0.387482	5.40385e-08	0.000680615	0.375	0.311	1	Species_specific
Chicken	MOL	Usp33	0.326048	5.57363e-08	0.000701999	0.595	0.554	1	Species_specific
Chicken	MOL	Fan1	0.575657	6.24583e-08	0.000786662	0.242	0.184	2	Partially_conserved
Chicken	MOL	Akap10	0.426329	6.34252e-08	0.000798841	0.351	0.288	3	Partially_conserved
Chicken	MOL	Coq6	0.532997	6.59845e-08	0.000831075	0.307	0.247	1	Species_specific
Chicken	MOL	Acbd3	0.304209	6.89603e-08	0.000868555	0.598	0.562	2	Partially_conserved
Chicken	MOL	Bsdc1	0.571556	7.01368e-08	0.000883372	0.219	0.162	1	Species_specific
Chicken	MOL	Zdhhc8	0.464362	7.48359e-08	0.000942558	0.346	0.284	2	Partially_conserved
Chicken	MOL	Pik3r2	0.295791	7.75652e-08	0.000976934	0.557	0.52	2	Partially_conserved
Chicken	MOL	Serac1	0.609702	8.31752e-08	0.00104759	0.223	0.167	2	Partially_conserved
Chicken	MOL	Mcee	0.432828	8.52254e-08	0.00107341	0.247	0.183	2	Partially_conserved
Chicken	MOL	Smg1	0.364998	9.51797e-08	0.00119879	0.426	0.366	2	Partially_conserved
Chicken	MOL	Ppm1b	0.266064	9.55658e-08	0.00120365	0.634	0.597	2	Partially_conserved
Chicken	MOL	Map1s	0.262535	1.08264e-07	0.00136358	0.662	0.623	2	Partially_conserved
Chicken	MOL	Tbc1d16	0.636292	1.15142e-07	0.00145022	0.217	0.162	2	Partially_conserved
Chicken	MOL	Arfrp1	0.448438	1.15858e-07	0.00145923	0.314	0.254	2	Partially_conserved
Chicken	MOL	Prcc	0.3465	1.20996e-07	0.00152394	0.505	0.459	1	Species_specific
Chicken	MOL	Slc35b1	0.277603	1.22073e-07	0.00153751	0.649	0.597	2	Partially_conserved
Chicken	MOL	Tmem59	0.278901	1.26056e-07	0.00158767	0.609	0.552	3	Partially_conserved
Chicken	MOL	Slc9a8	0.300226	1.80188e-07	0.00226946	0.475	0.415	1	Species_specific
Chicken	MOL	Ganc	0.499623	2.0753e-07	0.00261384	0.255	0.197	2	Partially_conserved
Chicken	MOL	Fer	0.309828	2.75611e-07	0.00347132	0.47	0.41	3	Partially_conserved
Chicken	MOL	Sec23b	0.313802	2.81608e-07	0.00354686	0.546	0.506	2	Partially_conserved
Chicken	MOL	Jakmip3	0.776011	2.85852e-07	0.0036003	0.131	0.087	2	Partially_conserved
Chicken	MOL	Stk25	0.350303	2.9603e-07	0.0037285	0.472	0.419	1	Species_specific
Chicken	MOL	Mppe1	0.360108	2.9827e-07	0.00375671	0.37	0.31	1	Species_specific
Chicken	MOL	Gmppa	0.57987	3.05656e-07	0.00384974	0.265	0.211	1	Species_specific
Chicken	MOL	Atf2	0.254409	3.28879e-07	0.00414223	0.568	0.512	2	Partially_conserved
Chicken	MOL	Kctd2	0.266538	3.43592e-07	0.00432754	0.574	0.538	2	Partially_conserved
Chicken	MOL	Snx11	0.543782	3.58186e-07	0.00451135	0.226	0.174	4	Core_conserved
Chicken	MOL	Cptp	0.559777	3.75152e-07	0.00472504	0.225	0.17	2	Partially_conserved
Chicken	MOL	Fdxr	0.575737	3.84612e-07	0.00484419	0.238	0.184	1	Species_specific
Chicken	MOL	Zfyve21	0.460844	4.17331e-07	0.00525628	0.267	0.209	2	Partially_conserved
Chicken	MOL	Coq4	0.274117	4.21912e-07	0.00531398	0.547	0.5	3	Partially_conserved
Chicken	MOL	Ehhadh	0.575804	4.74966e-07	0.0059822	0.236	0.182	2	Partially_conserved
Chicken	MOL	Hmox2	0.465083	4.94493e-07	0.00622813	0.319	0.262	2	Partially_conserved
Chicken	MOL	Dcun1d3	0.599733	5.12844e-07	0.00645928	0.16	0.112	1	Species_specific
Chicken	MOL	Lamtor5	0.250102	5.67144e-07	0.00714317	0.635	0.608	3	Partially_conserved
Chicken	MOL	Zfyve27	0.691084	6.44957e-07	0.00812324	0.116	0.074	2	Partially_conserved
Chicken	MOL	Rnf217	0.332465	7.32452e-07	0.00922524	0.387	0.327	2	Partially_conserved
Chicken	MOL	Rnf114	0.345901	8.39772e-07	0.0105769	0.418	0.37	1	Species_specific
Chicken	MOL	Sap30bp	0.335076	9.98612e-07	0.0125775	0.421	0.367	1	Species_specific
Chicken	MOL	Gpd2	0.795326	1.05246e-06	0.0132557	0.139	0.095	2	Partially_conserved
Chicken	MOL	Reps1	0.273275	1.06592e-06	0.0134252	0.584	0.54	3	Partially_conserved
Chicken	MOL	Zbtb46	0.517674	1.08234e-06	0.013632	0.21	0.159	1	Species_specific
Chicken	MOL	Ctif	0.261247	1.09034e-06	0.0137328	0.633	0.593	3	Partially_conserved
Chicken	MOL	5730455P16Rik	0.362282	1.12805e-06	0.0142078	0.46	0.422	2	Partially_conserved
Chicken	MOL	Ibtk	0.256648	1.14547e-06	0.0144272	0.562	0.51	1	Species_specific
Chicken	MOL	5031439G07Rik	0.391674	1.20605e-06	0.0151902	0.346	0.292	3	Partially_conserved
Chicken	MOL	Pigp	0.302547	1.23772e-06	0.0155891	0.439	0.387	2	Partially_conserved
Chicken	MOL	Nploc4	0.325339	1.31603e-06	0.0165754	0.404	0.355	2	Partially_conserved
Chicken	MOL	Fcho2	0.287526	1.34068e-06	0.0168859	0.448	0.385	2	Partially_conserved
Chicken	MOL	Mpg	0.489381	1.38402e-06	0.0174318	0.218	0.168	2	Partially_conserved
Chicken	MOL	Vps26a	0.279429	1.52551e-06	0.0192138	0.535	0.487	1	Species_specific
Chicken	MOL	Zfp410	0.540837	1.52917e-06	0.0192599	0.254	0.205	2	Partially_conserved
Chicken	MOL	Serinc5	0.55631	1.55403e-06	0.019573	0.223	0.173	2	Partially_conserved
Chicken	MOL	Cebpzos	0.281119	1.5569e-06	0.0196092	0.486	0.441	1	Species_specific
Chicken	MOL	Alkbh1	0.517846	1.62041e-06	0.020409	0.236	0.184	2	Partially_conserved
Chicken	MOL	Fpgt	0.465153	1.96761e-06	0.024782	0.27	0.217	2	Partially_conserved
Chicken	MOL	Itsn2	0.311498	2.07857e-06	0.0261795	0.407	0.351	3	Partially_conserved
Chicken	MOL	Asphd2	0.6787	2.08089e-06	0.0262088	0.106	0.068	1	Species_specific
Chicken	MOL	Kcnk1	0.738654	2.11646e-06	0.0266569	0.198	0.15	2	Partially_conserved
Chicken	MOL	Cdyl2	0.470497	2.3576e-06	0.029694	0.273	0.22	2	Partially_conserved
Chicken	MOL	Acox3	0.700391	2.53864e-06	0.0319742	0.127	0.086	2	Partially_conserved
Chicken	MOL	Pi4k2a	0.61793	2.70639e-06	0.034087	0.181	0.136	2	Partially_conserved
Chicken	MOL	Cmc2	0.361116	2.95512e-06	0.0372197	0.346	0.293	2	Partially_conserved
Chicken	MOL	Pip4k2b	0.321619	3.84485e-06	0.0484259	0.427	0.381	1	Species_specific
Chicken	OPC	Adarb2	4.05289	0	0	0.93	0.194	5	All_5sp
Chicken	OPC	Nlgn1	3.75174	0	0	0.912	0.194	3	Partially_conserved
Chicken	OPC	Kif26b	3.97414	0	0	0.797	0.106	2	Partially_conserved
Chicken	OPC	Cobl	3.33281	0	0	0.941	0.253	3	Partially_conserved
Chicken	OPC	Brinp3	5.43	0	0	0.784	0.111	4	Core_conserved
Chicken	OPC	Bcl11b	3.03944	0	0	0.818	0.156	2	Partially_conserved
Chicken	OPC	Dclk1	3.41728	0	0	0.853	0.214	4	Core_conserved
Chicken	OPC	Pdgfra	5.39879	0	0	0.729	0.096	3	Partially_conserved
Chicken	OPC	Fmn2	4.30282	0	0	0.702	0.074	3	Partially_conserved
Chicken	OPC	Prex1	3.45284	0	0	0.76	0.135	4	Core_conserved
Chicken	OPC	Anks1b	4.91887	0	0	0.774	0.155	5	All_5sp
Chicken	OPC	Lingo1	3.87502	0	0	0.715	0.103	2	Partially_conserved
Chicken	OPC	Vsir	3.16923	0	0	0.751	0.145	1	Species_specific
Chicken	OPC	Afap1	2.46996	0	0	0.763	0.171	2	Partially_conserved
Chicken	OPC	Ctnna2	3.40782	0	0	0.825	0.233	3	Partially_conserved
Chicken	OPC	Rasa3	3.20095	0	0	0.756	0.165	4	Core_conserved
Chicken	OPC	Sgcd	3.21696	0	0	0.745	0.158	3	Partially_conserved
Chicken	OPC	Dbx2	3.70866	0	0	0.774	0.195	1	Species_specific
Chicken	OPC	Kcnq5	3.40929	0	0	0.766	0.188	3	Partially_conserved
Chicken	OPC	Ccser1	3.12074	0	0	0.743	0.166	4	Core_conserved
Chicken	OPC	Celf2	4.16449	0	0	0.916	0.34	5	All_5sp
Chicken	OPC	Neto1	3.43689	0	0	0.67	0.095	4	Core_conserved
Chicken	OPC	Ptprt	3.81245	0	0	0.708	0.136	4	Core_conserved
Chicken	OPC	Cntfr	4.83417	0	0	0.717	0.145	3	Partially_conserved
Chicken	OPC	Cdh8	2.71291	0	0	0.739	0.176	3	Partially_conserved
Chicken	OPC	Zfpm2	5.17239	0	0	0.643	0.082	3	Partially_conserved
Chicken	OPC	Pde10a	2.94159	0	0	0.742	0.182	3	Partially_conserved
Chicken	OPC	Ajap1	2.45302	0	0	0.731	0.171	2	Partially_conserved
Chicken	OPC	Dbn1	2.46034	0	0	0.775	0.216	3	Partially_conserved
Chicken	OPC	Gpm6a	2.93267	0	0	0.992	0.435	4	Core_conserved
Chicken	OPC	Sema5b	3.26416	0	0	0.645	0.091	4	Core_conserved
Chicken	OPC	Ptprk	2.61574	0	0	0.962	0.414	2	Partially_conserved
Chicken	OPC	Sdc3	2.63852	0	0	0.871	0.327	4	Core_conserved
Chicken	OPC	Shank2	3.4643	0	0	0.653	0.11	2	Partially_conserved
Chicken	OPC	Pde1c	3.25311	0	0	0.741	0.204	2	Partially_conserved
Chicken	OPC	Sntg1	2.90421	0	0	0.813	0.28	3	Partially_conserved
Chicken	OPC	Reps2	3.6029	0	0	0.736	0.207	2	Partially_conserved
Chicken	OPC	Acbd7	3.27048	0	0	0.94	0.414	3	Partially_conserved
Chicken	OPC	Rfx4	4.48314	0	0	0.611	0.088	2	Partially_conserved
Chicken	OPC	Ehbp1	2.3551	0	0	0.689	0.17	4	Core_conserved
Chicken	OPC	Nr4a3	3.63703	0	0	0.777	0.26	1	Species_specific
Chicken	OPC	Rora	2.98881	0	0	0.752	0.236	4	Core_conserved
Chicken	OPC	Osbpl5	2.03232	0	0	0.785	0.272	2	Partially_conserved
Chicken	OPC	Spns2	1.95851	0	0	0.877	0.365	3	Partially_conserved
Chicken	OPC	Stard9	2.6569	0	0	0.834	0.322	3	Partially_conserved
Chicken	OPC	Kcnt2	3.85862	0	0	0.577	0.066	2	Partially_conserved
Chicken	OPC	Id2	3.19452	0	0	0.737	0.227	2	Partially_conserved
Chicken	OPC	Dhrs3	2.93916	0	0	0.633	0.124	2	Partially_conserved
Chicken	OPC	Zfp36l1	4.34904	0	0	0.576	0.067	2	Partially_conserved
Chicken	OPC	Cenpv	3.0006	0	0	0.609	0.101	2	Partially_conserved
Chicken	OPC	Fos	2.59212	0	0	0.836	0.345	4	Core_conserved
Chicken	OPC	Epas1	3.45651	0	0	0.584	0.094	2	Partially_conserved
Chicken	OPC	Ppfia2	2.42646	0	0	0.851	0.363	4	Core_conserved
Chicken	OPC	Prex2	2.35642	0	0	0.699	0.213	3	Partially_conserved
Chicken	OPC	St8sia1	2.23408	0	0	0.729	0.243	2	Partially_conserved
Chicken	OPC	Sh3bgrl	2.086	0	0	0.776	0.291	2	Partially_conserved
Chicken	OPC	Syn2	3.14953	0	0	0.603	0.122	4	Core_conserved
Chicken	OPC	Nr2f1	2.14432	0	0	0.702	0.222	2	Partially_conserved
Chicken	OPC	Adgrl3	2.40389	0	0	0.997	0.52	4	Core_conserved
Chicken	OPC	Gap43	2.62453	0	0	0.723	0.246	3	Partially_conserved
Chicken	OPC	Ccdc50	1.99204	0	0	0.865	0.393	2	Partially_conserved
Chicken	OPC	Tbc1d1	3.27299	0	0	0.559	0.09	3	Partially_conserved
Chicken	OPC	Ptn	3.30882	0	0	0.983	0.515	3	Partially_conserved
Chicken	OPC	Meis2	2.36761	0	0	0.722	0.255	4	Core_conserved
Chicken	OPC	Slitrk1	3.93303	0	0	0.549	0.087	2	Partially_conserved
Chicken	OPC	St6gal2	4.00352	0	0	0.514	0.055	3	Partially_conserved
Chicken	OPC	Ror2	3.65656	0	0	0.554	0.097	3	Partially_conserved
Chicken	OPC	Srpx	3.28916	0	0	0.541	0.084	1	Species_specific
Chicken	OPC	Spry2	3.21406	0	0	0.614	0.157	3	Partially_conserved
Chicken	OPC	Cacnb2	2.75699	0	0	0.656	0.2	3	Partially_conserved
Chicken	OPC	Cntn5	4.38763	0	0	0.541	0.088	4	Core_conserved
Chicken	OPC	Pdgfd	3.99272	0	0	0.508	0.059	1	Species_specific
Chicken	OPC	Brinp1	1.58138	0	0	0.956	0.507	5	All_5sp
Chicken	OPC	Trib2	2.57086	0	0	0.62	0.173	2	Partially_conserved
Chicken	OPC	Tenm4	2.31257	0	0	0.619	0.177	3	Partially_conserved
Chicken	OPC	Dennd5a	2.20785	0	0	0.842	0.404	4	Core_conserved
Chicken	OPC	Mcm2	2.7199	0	0	0.638	0.202	3	Partially_conserved
Chicken	OPC	Cadm3	2.45023	0	0	0.625	0.193	2	Partially_conserved
Chicken	OPC	Slc38a10	2.80962	0	0	0.654	0.225	2	Partially_conserved
Chicken	OPC	Hecw1	1.74886	0	0	0.855	0.427	2	Partially_conserved
Chicken	OPC	Bri3	1.75209	0	0	0.791	0.365	2	Partially_conserved
Chicken	OPC	Zfp462	1.79087	0	0	0.822	0.397	4	Core_conserved
Chicken	OPC	Dut	2.89033	0	0	0.644	0.22	2	Partially_conserved
Chicken	OPC	Tub	3.67601	0	0	0.874	0.451	3	Partially_conserved
Chicken	OPC	Psmg4	1.6719	0	0	0.812	0.391	3	Partially_conserved
Chicken	OPC	Tspan12	2.33116	0	0	0.603	0.187	3	Partially_conserved
Chicken	OPC	Flrt3	2.69051	0	0	0.555	0.14	2	Partially_conserved
Chicken	OPC	Irx1	3.07662	0	0	0.496	0.081	2	Partially_conserved
Chicken	OPC	Slc9a7	2.26546	0	0	0.676	0.268	3	Partially_conserved
Chicken	OPC	Kcnh7	2.5205	0	0	0.544	0.137	2	Partially_conserved
Chicken	OPC	Syne2	1.75314	0	0	0.903	0.498	3	Partially_conserved
Chicken	OPC	Pcsk2	2.0355	0	0	0.696	0.293	3	Partially_conserved
Chicken	OPC	Tshz2	4.10255	0	0	0.457	0.059	3	Partially_conserved
Chicken	OPC	Stxbp6	2.93655	0	0	0.496	0.098	5	All_5sp
Chicken	OPC	Hspb1	3.60206	0	0	0.468	0.072	2	Partially_conserved
Chicken	OPC	Ak5	3.66112	0	0	0.455	0.059	2	Partially_conserved
Chicken	OPC	Spry1	3.71289	0	0	0.462	0.074	3	Partially_conserved
Chicken	OPC	Robo1	3.84729	0	0	0.508	0.121	3	Partially_conserved
Chicken	OPC	Rarb	3.20436	0	0	0.513	0.126	2	Partially_conserved
Chicken	OPC	Afap1l2	1.26201	0	0	0.925	0.54	3	Partially_conserved
Chicken	OPC	Itpr2	1.69258	0	0	0.918	0.54	3	Partially_conserved
Chicken	OPC	Phactr3	1.81239	0	0	0.962	0.585	4	Core_conserved
Chicken	OPC	Cdh4	1.91772	0	0	0.793	0.419	3	Partially_conserved
Chicken	OPC	A830018L16Rik	4.03386	0	0	0.403	0.037	1	Species_specific
Chicken	OPC	Myh10	1.56213	0	0	0.854	0.491	3	Partially_conserved
Chicken	OPC	Erc2	1.62959	0	0	0.822	0.46	3	Partially_conserved
Chicken	OPC	Gm2a	2.32087	0	0	0.767	0.412	3	Partially_conserved
Chicken	OPC	Itgb8	1.10773	0	0	0.932	0.581	2	Partially_conserved
Chicken	OPC	Fnbp1l	1.39486	0	0	0.822	0.471	2	Partially_conserved
Chicken	OPC	Sox6	1.61909	0	0	0.998	0.649	5	All_5sp
Chicken	OPC	Wasf1	1.24112	0	0	0.966	0.623	2	Partially_conserved
Chicken	OPC	Cbx5	1.73157	0	0	0.784	0.444	2	Partially_conserved
Chicken	OPC	Mbnl3	1.21973	0	0	0.9	0.562	1	Species_specific
Chicken	OPC	Asb5	1.34961	0	0	0.837	0.503	1	Species_specific
Chicken	OPC	Basp1	2.15642	0	0	0.994	0.663	3	Partially_conserved
Chicken	OPC	Acat1	1.2527	0	0	0.851	0.526	3	Partially_conserved
Chicken	OPC	Luzp2	1.09676	0	0	0.992	0.671	4	Core_conserved
Chicken	OPC	Bmper	1.67456	0	0	0.846	0.535	2	Partially_conserved
Chicken	OPC	Gria4	2.7618	0	0	0.997	0.719	4	Core_conserved
Chicken	OPC	Tenm2	1.36163	0	0	0.984	0.706	2	Partially_conserved
Chicken	OPC	Kiz	1.63957	0	0	0.998	0.72	2	Partially_conserved
Chicken	OPC	Rtn1	1.39086	0	0	0.962	0.692	5	All_5sp
Chicken	OPC	Itga9	0.939187	0	0	0.979	0.726	3	Partially_conserved
Chicken	OPC	Spock3	1.02397	0	0	0.991	0.752	4	Core_conserved
Chicken	OPC	Pak3	1.09466	0	0	0.904	0.671	4	Core_conserved
Chicken	OPC	Lmnb2	1.24882	0	0	0.901	0.677	3	Partially_conserved
Chicken	OPC	Nfib	1.61298	0	0	0.993	0.77	4	Core_conserved
Chicken	OPC	Khdrbs3	1.57201	0	0	0.977	0.798	3	Partially_conserved
Chicken	OPC	Ccnd1	1.6968	0	0	0.961	0.783	2	Partially_conserved
Chicken	OPC	Tpi1	1.11292	0	0	0.965	0.794	3	Partially_conserved
Chicken	OPC	Sox11	1.1613	0	0	0.963	0.81	3	Partially_conserved
Chicken	OPC	Snrpd1	0.908852	0	0	0.978	0.91	4	Core_conserved
Chicken	OPC	Rdx	0.797556	0	0	0.993	0.93	2	Partially_conserved
Chicken	OPC	Egln1	0.802852	0	0	0.994	0.944	2	Partially_conserved
Chicken	OPC	Adgrb3	0.880785	0	0	0.998	0.965	5	All_5sp
Chicken	OPC	Npas3	1.3017	0	0	0.996	0.992	3	Partially_conserved
Chicken	OPC	Olig2	1.86974	0	0	0.999	0.996	4	Core_conserved
Chicken	OPC	Sri	1.57503	5.1411e-308	6.47522e-304	0.728	0.331	4	Core_conserved
Chicken	OPC	Akap6	3.5697	3.00418e-306	3.78377e-302	0.437	0.063	4	Core_conserved
Chicken	OPC	Nono	0.808897	3.18772e-306	4.01493e-302	0.97	0.903	3	Partially_conserved
Chicken	OPC	Hoxb6	2.00634	1.4358e-304	1.80839e-300	0.684	0.292	2	Partially_conserved
Chicken	OPC	Egr1	3.67461	2.06608e-304	2.60223e-300	0.414	0.047	4	Core_conserved
Chicken	OPC	Gabrg2	3.58351	9.68587e-304	1.21994e-299	0.432	0.062	2	Partially_conserved
Chicken	OPC	Rpa3	2.21839	1.62183e-302	2.04269e-298	0.586	0.2	2	Partially_conserved
Chicken	OPC	Cdk2	2.71863	6.29123e-300	7.9238e-296	0.504	0.12	1	Species_specific
Chicken	OPC	Cct5	0.874073	1.84597e-295	2.325e-291	0.953	0.85	4	Core_conserved
Chicken	OPC	Vdac2	0.665383	5.36755e-295	6.76043e-291	0.989	0.962	2	Partially_conserved
Chicken	OPC	Fancl	2.20941	1.17522e-291	1.48019e-287	0.519	0.121	2	Partially_conserved
Chicken	OPC	Vim	2.20122	2.07908e-291	2.61861e-287	0.574	0.186	2	Partially_conserved
Chicken	OPC	Pcna	2.52587	2.28242e-291	2.8747e-287	0.726	0.465	2	Partially_conserved
Chicken	OPC	Ikzf2	1.33911	3.05596e-290	3.84898e-286	0.853	0.615	2	Partially_conserved
Chicken	OPC	Epn2	2.42971	7.10367e-290	8.94708e-286	0.839	0.624	4	Core_conserved
Chicken	OPC	Fgfr1	3.2513	5.21353e-286	6.56644e-282	0.428	0.068	4	Core_conserved
Chicken	OPC	Rims2	3.09777	2.24462e-285	2.8271e-281	0.483	0.117	4	Core_conserved
Chicken	OPC	Mdga1	1.56769	6.30088e-285	7.93595e-281	0.696	0.299	3	Partially_conserved
Chicken	OPC	Usp24	1.60848	1.7323e-284	2.18183e-280	0.744	0.399	3	Partially_conserved
Chicken	OPC	Mkx	3.61898	2.17082e-283	2.73414e-279	0.386	0.04	1	Species_specific
Chicken	OPC	Dmd	2.2849	1.34365e-282	1.69232e-278	0.684	0.35	4	Core_conserved
Chicken	OPC	Mcm6	2.68912	9.02817e-282	1.1371e-277	0.518	0.159	3	Partially_conserved
Chicken	OPC	Ascl1	1.81545	2.26097e-280	2.84769e-276	0.538	0.138	2	Partially_conserved
Chicken	OPC	Tmem258	1.04852	3.02507e-280	3.81007e-276	0.882	0.626	3	Partially_conserved
Chicken	OPC	AI593442	3.20949	1.94299e-279	2.4472e-275	0.411	0.059	1	Species_specific
Chicken	OPC	Ctsc	1.61355	1.32933e-277	1.67429e-273	0.69	0.317	2	Partially_conserved
Chicken	OPC	Cdc14a	1.87141	6.58959e-276	8.29959e-272	0.641	0.263	2	Partially_conserved
Chicken	OPC	Mcm5	4.23344	8.25969e-276	1.04031e-271	0.388	0.052	3	Partially_conserved
Chicken	OPC	Pald1	3.32841	7.91169e-275	9.96478e-271	0.395	0.051	1	Species_specific
Chicken	OPC	Nr3c2	1.93709	1.74317e-273	2.19552e-269	0.655	0.292	3	Partially_conserved
Chicken	OPC	Dnajc9	2.1448	8.0957e-272	1.01965e-267	0.592	0.243	3	Partially_conserved
Chicken	OPC	Nwd2	3.58412	6.00645e-269	7.56513e-265	0.378	0.045	2	Partially_conserved
Chicken	OPC	Psph	2.21056	9.55167e-269	1.20303e-264	0.499	0.124	1	Species_specific
Chicken	OPC	Txndc17	1.12419	3.16165e-267	3.98209e-263	0.852	0.592	2	Partially_conserved
Chicken	OPC	Gpsm2	1.81993	8.06652e-266	1.01598e-261	0.56	0.171	2	Partially_conserved
Chicken	OPC	Ust	1.55342	3.56634e-264	4.49181e-260	0.739	0.4	5	All_5sp
Chicken	OPC	Mmd	1.0156	9.77222e-264	1.23081e-259	0.844	0.507	2	Partially_conserved
Chicken	OPC	Col9a2	3.84766	1.47898e-263	1.86278e-259	0.362	0.038	2	Partially_conserved
Chicken	OPC	Ssbp3	1.501	3.69995e-263	4.66009e-259	0.689	0.319	1	Species_specific
Chicken	OPC	Susd5	3.77479	5.79841e-263	7.3031e-259	0.354	0.032	2	Partially_conserved
Chicken	OPC	Gabbr2	3.88535	2.3582e-261	2.97016e-257	0.411	0.079	2	Partially_conserved
Chicken	OPC	Xkr4	1.94518	3.66711e-261	4.61872e-257	0.646	0.291	3	Partially_conserved
Chicken	OPC	Cdca7	6.93703	4.21057e-261	5.30321e-257	0.305	0.006	2	Partially_conserved
Chicken	OPC	Uhrf1	2.47243	7.03274e-261	8.85774e-257	0.514	0.159	3	Partially_conserved
Chicken	OPC	Ybx1	0.44028	1.41377e-254	1.78065e-250	1	1	3	Partially_conserved
Chicken	OPC	Pde8a	1.66545	4.0749e-254	5.13234e-250	0.639	0.263	3	Partially_conserved
Chicken	OPC	Olfm1	1.52859	1.80517e-253	2.27361e-249	0.676	0.311	3	Partially_conserved
Chicken	OPC	Lap3	1.86136	3.56431e-253	4.48925e-249	0.577	0.223	3	Partially_conserved
Chicken	OPC	Plppr5	4.72726	6.4419e-253	8.11357e-249	0.337	0.03	3	Partially_conserved
Chicken	OPC	Prickle1	1.93517	1.0305e-252	1.29792e-248	0.494	0.124	2	Partially_conserved
Chicken	OPC	Med28	1.07298	2.53237e-252	3.18952e-248	0.838	0.573	1	Species_specific
Chicken	OPC	Hsbp1	0.763497	4.62257e-249	5.82213e-245	0.958	0.842	2	Partially_conserved
Chicken	OPC	Ndufb5	0.646896	3.74621e-248	4.71835e-244	0.981	0.939	2	Partially_conserved
Chicken	OPC	Kpnb1	0.809166	7.15212e-248	9.00809e-244	0.959	0.915	3	Partially_conserved
Chicken	OPC	Kcnc4	2.71878	7.29945e-248	9.19366e-244	0.409	0.074	1	Species_specific
Chicken	OPC	Rfc2	2.56954	5.9011e-246	7.43243e-242	0.465	0.129	3	Partially_conserved
Chicken	OPC	Hic2	1.53586	1.25478e-245	1.5804e-241	0.657	0.287	2	Partially_conserved
Chicken	OPC	Qpct	2.55191	5.83206e-245	7.34548e-241	0.426	0.09	2	Partially_conserved
Chicken	OPC	Cpe	1.16474	7.30964e-245	9.20649e-241	0.906	0.713	3	Partially_conserved
Chicken	OPC	Galnt3	3.49156	1.63835e-243	2.0635e-239	0.354	0.043	3	Partially_conserved
Chicken	OPC	Mrpl57	0.594615	3.43169e-243	4.32222e-239	0.99	0.945	2	Partially_conserved
Chicken	OPC	Mnd1	2.01242	1.22005e-240	1.53665e-236	0.522	0.166	2	Partially_conserved
Chicken	OPC	Srsf3	0.662344	1.23249e-240	1.55232e-236	0.98	0.928	2	Partially_conserved
Chicken	OPC	Mcm3	4.91758	9.19763e-240	1.15844e-235	0.31	0.02	2	Partially_conserved
Chicken	OPC	Fam181b	1.65811	9.9983e-240	1.25929e-235	0.661	0.322	2	Partially_conserved
Chicken	OPC	Adgrg6	3.29988	4.2051e-238	5.29632e-234	0.37	0.058	2	Partially_conserved
Chicken	OPC	Wnk2	2.74507	4.45227e-238	5.60764e-234	0.408	0.082	2	Partially_conserved
Chicken	OPC	Plod2	1.80536	2.85947e-237	3.6015e-233	0.555	0.199	3	Partially_conserved
Chicken	OPC	Slc6a15	2.65221	4.72464e-237	5.95068e-233	0.412	0.085	3	Partially_conserved
Chicken	OPC	Sez6l	1.66394	6.3816e-237	8.03762e-233	0.601	0.242	3	Partially_conserved
Chicken	OPC	Gins1	5.81329	1.58002e-236	1.99003e-232	0.289	0.01	3	Partially_conserved
Chicken	OPC	Cables1	1.81792	1.35988e-235	1.71277e-231	0.552	0.195	2	Partially_conserved
Chicken	OPC	Pim3	2.11124	6.69411e-235	8.43124e-231	0.541	0.197	3	Partially_conserved
Chicken	OPC	Anxa6	1.37352	3.26919e-234	4.11755e-230	0.691	0.35	2	Partially_conserved
Chicken	OPC	Col24a1	3.91871	1.35499e-233	1.70661e-229	0.34	0.042	1	Species_specific
Chicken	OPC	Slc25a3	0.695875	3.62674e-233	4.56787e-229	0.969	0.901	2	Partially_conserved
Chicken	OPC	Anxa5	2.69362	1.56082e-232	1.96585e-228	0.41	0.089	2	Partially_conserved
Chicken	OPC	Lrfn5	3.34961	3.00196e-232	3.78097e-228	0.356	0.052	3	Partially_conserved
Chicken	OPC	Runx1	2.11833	5.17332e-232	6.5158e-228	0.471	0.13	2	Partially_conserved
Chicken	OPC	Epha3	3.40073	2.3036e-231	2.90139e-227	0.355	0.051	2	Partially_conserved
Chicken	OPC	Aven	1.34597	4.36362e-231	5.49599e-227	0.703	0.361	2	Partially_conserved
Chicken	OPC	Snrpg	0.775022	1.75783e-230	2.21398e-226	0.954	0.91	3	Partially_conserved
Chicken	OPC	Arhgef9	2.36093	1.7709e-228	2.23045e-224	0.44	0.113	1	Species_specific
Chicken	OPC	Kcnb2	4.03447	1.88314e-228	2.37182e-224	0.326	0.036	2	Partially_conserved
Chicken	OPC	Eif5	0.691279	1.20831e-227	1.52187e-223	0.978	0.918	4	Core_conserved
Chicken	OPC	Otud7a	3.64181	1.92486e-227	2.42437e-223	0.339	0.044	2	Partially_conserved
Chicken	OPC	Zfp521	2.25446	3.58301e-227	4.5128e-223	0.498	0.165	4	Core_conserved
Chicken	OPC	Dner	1.17969	1.13799e-226	1.4333e-222	0.776	0.455	4	Core_conserved
Chicken	OPC	Spock1	2.48797	3.68753e-226	4.64445e-222	0.478	0.153	3	Partially_conserved
Chicken	OPC	Snrpb2	1.00328	5.99562e-226	7.55148e-222	0.837	0.596	4	Core_conserved
Chicken	OPC	Asic4	2.06523	1.3121e-225	1.65258e-221	0.475	0.138	2	Partially_conserved
Chicken	OPC	Bbox1	2.78522	1.69751e-225	2.13801e-221	0.382	0.072	1	Species_specific
Chicken	OPC	Fbxl2	1.93285	7.74096e-225	9.74974e-221	0.516	0.177	3	Partially_conserved
Chicken	OPC	Pou3f4	1.39246	2.02133e-224	2.54587e-220	0.773	0.489	2	Partially_conserved
Chicken	OPC	Rrm2	5.54393	3.82579e-224	4.81858e-220	0.305	0.029	2	Partially_conserved
Chicken	OPC	Astn2	2.70787	5.092e-224	6.41337e-220	0.395	0.084	4	Core_conserved
Chicken	OPC	Sox2	0.718107	6.34572e-224	7.99243e-220	0.978	0.852	4	Core_conserved
Chicken	OPC	Zbtb20	1.83842	2.0034e-223	2.52328e-219	0.539	0.196	3	Partially_conserved
Chicken	OPC	Lingo2	2.01033	3.7354e-223	4.70473e-219	0.543	0.21	1	Species_specific
Chicken	OPC	Cdc40	0.977335	8.96636e-223	1.12931e-218	0.843	0.564	2	Partially_conserved
Chicken	OPC	Ntng1	4.27067	9.41727e-223	1.1861e-218	0.322	0.038	2	Partially_conserved
Chicken	OPC	Msh6	2.28136	9.73953e-223	1.22669e-218	0.484	0.164	2	Partially_conserved
Chicken	OPC	Wdr76	2.85429	1.19009e-220	1.49891e-216	0.405	0.098	2	Partially_conserved
Chicken	OPC	Acad9	1.02766	7.11324e-220	8.95913e-216	0.828	0.577	3	Partially_conserved
Chicken	OPC	Itm2a	1.08312	2.04217e-219	2.57211e-215	0.861	0.664	2	Partially_conserved
Chicken	OPC	Cyp1b1	2.8652	8.41231e-218	1.05953e-213	0.365	0.066	3	Partially_conserved
Chicken	OPC	Bcl6	2.91667	2.16051e-217	2.72116e-213	0.411	0.103	2	Partially_conserved
Chicken	OPC	Pcdh17	0.751097	6.89766e-217	8.6876e-213	0.986	0.802	3	Partially_conserved
Chicken	OPC	Trps1	1.53538	2.9779e-216	3.75067e-212	0.647	0.314	3	Partially_conserved
Chicken	OPC	Ppa1	1.10639	1.35995e-214	1.71285e-210	0.781	0.516	3	Partially_conserved
Chicken	OPC	Qdpr	1.56208	2.24092e-212	2.82244e-208	0.583	0.247	3	Partially_conserved
Chicken	OPC	Mras	2.1876	8.44514e-212	1.06367e-207	0.471	0.157	3	Partially_conserved
Chicken	OPC	Adamts5	4.51572	2.64756e-211	3.3346e-207	0.28	0.018	3	Partially_conserved
Chicken	OPC	Kbtbd11	1.86382	2.66281e-211	3.35381e-207	0.506	0.178	2	Partially_conserved
Chicken	OPC	Timp4	4.50241	8.52251e-211	1.07341e-206	0.287	0.023	5	All_5sp
Chicken	OPC	Adgrb2	2.58804	5.81668e-210	7.32611e-206	0.373	0.074	4	Core_conserved
Chicken	OPC	Klf12	0.850116	9.45823e-210	1.19126e-205	0.941	0.783	3	Partially_conserved
Chicken	OPC	Add2	2.3796	5.4624e-209	6.8799e-205	0.4	0.097	2	Partially_conserved
Chicken	OPC	Slc4a7	1.81405	1.35177e-208	1.70256e-204	0.504	0.175	3	Partially_conserved
Chicken	OPC	Tmem243	2.79309	3.75736e-208	4.73239e-204	0.36	0.068	2	Partially_conserved
Chicken	OPC	Cth	0.921774	6.36227e-208	8.01329e-204	0.859	0.626	2	Partially_conserved
Chicken	OPC	Brca1	3.22747	4.4297e-207	5.57921e-203	0.365	0.079	3	Partially_conserved
Chicken	OPC	Nudt21	0.995984	6.77098e-207	8.52805e-203	0.811	0.582	3	Partially_conserved
Chicken	OPC	Fkbp4	1.02583	9.47398e-207	1.19325e-202	0.797	0.529	1	Species_specific
Chicken	OPC	Smoc2	5.55699	2.23693e-206	2.81741e-202	0.276	0.021	3	Partially_conserved
Chicken	OPC	Hspd1	0.749915	7.81387e-206	9.84157e-202	0.944	0.894	3	Partially_conserved
Chicken	OPC	Cdh18	3.33413	4.36707e-205	5.50033e-201	0.332	0.053	4	Core_conserved
Chicken	OPC	Amot	1.51826	6.2913e-205	7.9239e-201	0.65	0.337	1	Species_specific
Chicken	OPC	Tmem108	3.22682	1.18157e-204	1.48819e-200	0.323	0.047	3	Partially_conserved
Chicken	OPC	Runx1t1	1.54754	5.81078e-204	7.31867e-200	0.566	0.233	3	Partially_conserved
Chicken	OPC	Rgs7bp	1.40659	2.23513e-203	2.81515e-199	0.597	0.252	3	Partially_conserved
Chicken	OPC	Meis1	0.950025	2.92623e-203	3.68559e-199	0.915	0.792	4	Core_conserved
Chicken	OPC	Ankrd11	0.97869	8.72114e-203	1.09843e-198	0.978	0.944	3	Partially_conserved
Chicken	OPC	Cct2	0.704519	9.0076e-203	1.13451e-198	0.948	0.866	2	Partially_conserved
Chicken	OPC	Rev3l	1.51908	9.58468e-203	1.20719e-198	0.758	0.494	3	Partially_conserved
Chicken	OPC	B4galnt4	0.81835	1.41501e-202	1.7822e-198	0.903	0.718	3	Partially_conserved
Chicken	OPC	Mettl24	2.52455	3.34136e-202	4.20844e-198	0.37	0.079	1	Species_specific
Chicken	OPC	Rfc1	1.9857	1.24213e-201	1.56447e-197	0.516	0.215	2	Partially_conserved
Chicken	OPC	Tmem240	3.55822	2.14742e-201	2.70468e-197	0.292	0.03	1	Species_specific
Chicken	OPC	Osbpl6	2.17778	8.49711e-200	1.07021e-195	0.426	0.121	4	Core_conserved
Chicken	OPC	Palm	1.73338	6.60329e-199	8.31684e-195	0.485	0.161	1	Species_specific
Chicken	OPC	Tagln3	2.57416	3.54748e-198	4.46805e-194	0.37	0.082	2	Partially_conserved
Chicken	OPC	Rxra	3.15731	2.25724e-197	2.84299e-193	0.313	0.044	3	Partially_conserved
Chicken	OPC	Grik4	1.52762	3.15982e-197	3.97979e-193	0.559	0.233	3	Partially_conserved
Chicken	OPC	Cbx3	0.784669	4.46487e-196	5.6235e-192	0.905	0.754	3	Partially_conserved
Chicken	OPC	Fam171a1	2.8587	1.85741e-195	2.33941e-191	0.329	0.056	2	Partially_conserved
Chicken	OPC	Pxylp1	3.62715	3.99848e-195	5.03608e-191	0.301	0.04	2	Partially_conserved
Chicken	OPC	Pole2	1.63599	4.93347e-195	6.21371e-191	0.514	0.192	3	Partially_conserved
Chicken	OPC	Arl4a	2.42975	6.78562e-195	8.54649e-191	0.389	0.098	2	Partially_conserved
Chicken	OPC	Adam23	1.68753	4.12824e-193	5.19952e-189	0.538	0.227	3	Partially_conserved
Chicken	OPC	Sacs	1.90525	8.99598e-193	1.13304e-188	0.449	0.141	2	Partially_conserved
Chicken	OPC	Ssr3	0.964794	1.69203e-192	2.13111e-188	0.811	0.574	3	Partially_conserved
Chicken	OPC	Rif1	1.77639	2.65643e-192	3.34578e-188	0.537	0.242	2	Partially_conserved
Chicken	OPC	Cct8	0.758093	1.77752e-190	2.23879e-186	0.907	0.775	3	Partially_conserved
Chicken	OPC	Iqsec1	1.22149	1.61291e-188	2.03146e-184	0.674	0.358	3	Partially_conserved
Chicken	OPC	Nsg2	1.78589	2.96226e-188	3.73096e-184	0.565	0.271	3	Partially_conserved
Chicken	OPC	Adamts20	2.04146	3.93957e-188	4.96189e-184	0.404	0.108	1	Species_specific
Chicken	OPC	Abcg1	2.76515	9.83223e-188	1.23837e-183	0.343	0.07	1	Species_specific
Chicken	OPC	Hells	1.76898	1.31461e-187	1.65575e-183	0.565	0.29	2	Partially_conserved
Chicken	OPC	Sncaip	1.45457	1.38368e-186	1.74274e-182	0.566	0.247	3	Partially_conserved
Chicken	OPC	Aldh1l2	1.4516	2.81432e-186	3.54463e-182	0.557	0.236	3	Partially_conserved
Chicken	OPC	Rfc5	1.37008	5.39029e-186	6.78907e-182	0.683	0.427	3	Partially_conserved
Chicken	OPC	Tk1	2.67951	1.32355e-185	1.66701e-181	0.354	0.081	3	Partially_conserved
Chicken	OPC	Polr2f	0.922905	2.30004e-185	2.8969e-181	0.815	0.572	3	Partially_conserved
Chicken	OPC	Lgr5	2.95262	1.26352e-184	1.5914e-180	0.306	0.047	2	Partially_conserved
Chicken	OPC	Timm13	0.649956	3.55486e-184	4.47735e-180	0.948	0.869	2	Partially_conserved
Chicken	OPC	Cblb	2.13598	4.31522e-184	5.43502e-180	0.417	0.128	2	Partially_conserved
Chicken	OPC	Svip	1.98163	5.32553e-184	6.7075e-180	0.435	0.14	2	Partially_conserved
Chicken	OPC	Ptbp1	1.18569	8.08615e-184	1.01845e-179	0.676	0.382	2	Partially_conserved
Chicken	OPC	Zfp36l2	1.47422	2.17717e-183	2.74215e-179	0.595	0.294	2	Partially_conserved
Chicken	OPC	Lsm5	1.01805	7.35138e-183	9.25906e-179	0.754	0.485	2	Partially_conserved
Chicken	OPC	Park7	0.876007	1.99188e-182	2.50878e-178	0.829	0.613	2	Partially_conserved
Chicken	OPC	Uqcrb	0.692332	3.70857e-182	4.67094e-178	0.933	0.811	3	Partially_conserved
Chicken	OPC	Lrrtm2	3.18367	4.13786e-180	5.21164e-176	0.287	0.039	2	Partially_conserved
Chicken	OPC	Prim2	2.63165	4.5572e-180	5.7398e-176	0.369	0.1	2	Partially_conserved
Chicken	OPC	Epha4	2.70678	7.5891e-180	9.55847e-176	0.327	0.065	3	Partially_conserved
Chicken	OPC	Syt1	0.931757	2.14778e-179	2.70513e-175	0.849	0.602	3	Partially_conserved
Chicken	OPC	Rpa2	1.32523	1.32145e-178	1.66436e-174	0.632	0.352	3	Partially_conserved
Chicken	OPC	Cuedc2	1.19281	1.3676e-178	1.72249e-174	0.668	0.386	2	Partially_conserved
Chicken	OPC	Daam1	1.04182	1.43064e-176	1.80189e-172	0.74	0.457	3	Partially_conserved
Chicken	OPC	Fggy	1.48149	1.5012e-176	1.89076e-172	0.549	0.245	2	Partially_conserved
Chicken	OPC	Mapk11	2.57755	3.1416e-176	3.95684e-172	0.328	0.067	1	Species_specific
Chicken	OPC	Cd276	2.01142	4.11206e-176	5.17914e-172	0.406	0.122	2	Partially_conserved
Chicken	OPC	Ttc7b	1.32552	7.26783e-176	9.15383e-172	0.62	0.315	3	Partially_conserved
Chicken	OPC	Pknox2	1.66188	1.22724e-175	1.54572e-171	0.477	0.178	2	Partially_conserved
Chicken	OPC	Rbl1	3.29858	5.39776e-175	6.79848e-171	0.278	0.038	2	Partially_conserved
Chicken	OPC	Mn1	2.59268	1.1065e-174	1.39364e-170	0.322	0.064	2	Partially_conserved
Chicken	OPC	Cacna2d3	4.3509	1.8375e-174	2.31433e-170	0.269	0.035	2	Partially_conserved
Chicken	OPC	E2f1	4.39456	2.22321e-173	2.80014e-169	0.242	0.019	2	Partially_conserved
Chicken	OPC	Cenpk	1.95623	3.33912e-173	4.20562e-169	0.43	0.15	2	Partially_conserved
Chicken	OPC	Parp1	0.587618	4.68761e-173	5.90404e-169	0.971	0.914	3	Partially_conserved
Chicken	OPC	Bmpr2	2.1585	6.27367e-173	7.90169e-169	0.384	0.109	2	Partially_conserved
Chicken	OPC	Coro1c	1.14848	3.74125e-172	4.7121e-168	0.651	0.351	3	Partially_conserved
Chicken	OPC	Lancl2	1.53086	7.51385e-172	9.46369e-168	0.519	0.223	2	Partially_conserved
Chicken	OPC	Hnrnpd	0.797436	1.03701e-171	1.30611e-167	0.857	0.692	2	Partially_conserved
Chicken	OPC	Actr2	0.920447	1.15237e-171	1.45142e-167	0.793	0.56	1	Species_specific
Chicken	OPC	Snrpd3	0.613168	1.49568e-171	1.88381e-167	0.945	0.882	3	Partially_conserved
Chicken	OPC	Lyar	1.28173	1.85883e-171	2.34119e-167	0.605	0.307	3	Partially_conserved
Chicken	OPC	Dnajc8	0.701837	6.73019e-171	8.47667e-167	0.905	0.768	2	Partially_conserved
Chicken	OPC	Rundc3b	2.51197	7.59308e-171	9.56348e-167	0.325	0.069	3	Partially_conserved
Chicken	OPC	Ubr7	0.599628	8.28924e-171	1.04403e-166	0.954	0.875	2	Partially_conserved
Chicken	OPC	Nucks1	0.573997	8.7384e-171	1.1006e-166	0.983	0.966	3	Partially_conserved
Chicken	OPC	Clstn3	1.7865	8.9091e-171	1.1221e-166	0.442	0.154	2	Partially_conserved
Chicken	OPC	Gpc5	2.89527	1.99408e-170	2.51154e-166	0.599	0.353	3	Partially_conserved
Chicken	OPC	Sgk1	2.1695	2.23673e-170	2.81717e-166	0.48	0.199	3	Partially_conserved
Chicken	OPC	Golim4	1.09714	7.74157e-170	9.7505e-166	0.704	0.418	2	Partially_conserved
Chicken	OPC	Dnajc2	1.13336	1.17151e-169	1.47552e-165	0.685	0.41	3	Partially_conserved
Chicken	OPC	Gmds	1.11353	1.65299e-169	2.08194e-165	0.717	0.433	2	Partially_conserved
Chicken	OPC	Snrpf	0.679668	1.85908e-169	2.34151e-165	0.923	0.866	3	Partially_conserved
Chicken	OPC	Adam22	2.37973	2.60803e-169	3.28481e-165	0.347	0.085	3	Partially_conserved
Chicken	OPC	Madd	2.01042	7.13726e-169	8.98937e-165	0.395	0.118	2	Partially_conserved
Chicken	OPC	Ext1	1.20792	9.73036e-169	1.22554e-164	0.679	0.392	2	Partially_conserved
Chicken	OPC	Nudt1	1.50308	1.71902e-168	2.16511e-164	0.574	0.308	2	Partially_conserved
Chicken	OPC	Smc3	0.911807	2.69646e-166	3.3962e-162	0.806	0.606	2	Partially_conserved
Chicken	OPC	Ccdc6	1.13112	2.71717e-166	3.42227e-162	0.675	0.403	2	Partially_conserved
Chicken	OPC	Cenpw	1.60226	2.82194e-166	3.55423e-162	0.387	0.102	3	Partially_conserved
Chicken	OPC	Jade3	1.14391	2.92329e-166	3.68188e-162	0.709	0.449	2	Partially_conserved
Chicken	OPC	Slc1a4	1.83049	3.69992e-166	4.66006e-162	0.418	0.136	2	Partially_conserved
Chicken	OPC	Decr1	1.72574	8.30377e-166	1.04586e-161	0.436	0.152	2	Partially_conserved
Chicken	OPC	Fam136a	0.869962	2.15983e-165	2.72031e-161	0.82	0.641	2	Partially_conserved
Chicken	OPC	Bsg	0.550705	2.56979e-165	3.23665e-161	0.974	0.929	2	Partially_conserved
Chicken	OPC	Adcy8	3.40583	7.76541e-164	9.78054e-160	0.294	0.057	3	Partially_conserved
Chicken	OPC	Phf5a	0.892149	2.59114e-163	3.26354e-159	0.783	0.555	3	Partially_conserved
Chicken	OPC	Pkia	1.62795	5.08916e-163	6.4098e-159	0.482	0.198	2	Partially_conserved
Chicken	OPC	Car8	2.71116	7.39929e-163	9.31941e-159	0.314	0.068	2	Partially_conserved
Chicken	OPC	Rsl24d1	0.823684	8.26881e-163	1.04146e-158	0.828	0.62	3	Partially_conserved
Chicken	OPC	Il1rap	4.33823	1.86753e-162	2.35216e-158	0.223	0.014	2	Partially_conserved
Chicken	OPC	Top2a	1.43291	1.94215e-162	2.44614e-158	0.416	0.131	3	Partially_conserved
Chicken	OPC	Fkbp9	1.29709	4.10669e-162	5.17238e-158	0.583	0.296	3	Partially_conserved
Chicken	OPC	Rbbp4	0.776614	1.08537e-161	1.36702e-157	0.865	0.736	3	Partially_conserved
Chicken	OPC	Mdga2	0.661011	6.73503e-161	8.48277e-157	0.981	0.928	4	Core_conserved
Chicken	OPC	Ndufa8	0.607995	7.1066e-161	8.95076e-157	0.936	0.839	3	Partially_conserved
Chicken	OPC	Arhgdig	0.927737	8.30112e-161	1.04553e-156	0.776	0.528	1	Species_specific
Chicken	OPC	Cacna1e	2.35397	1.1396e-160	1.43532e-156	0.324	0.074	2	Partially_conserved
Chicken	OPC	Rfc4	1.74295	1.27085e-160	1.60063e-156	0.473	0.202	3	Partially_conserved
Chicken	OPC	Slc13a3	0.927022	1.85804e-160	2.3402e-156	0.785	0.549	2	Partially_conserved
Chicken	OPC	Scg5	1.08966	2.58597e-160	3.25702e-156	0.728	0.461	3	Partially_conserved
Chicken	OPC	Mrpl15	1.38633	1.43709e-159	1.81001e-155	0.533	0.238	2	Partially_conserved
Chicken	OPC	Cct4	0.672882	2.38578e-159	3.00489e-155	0.916	0.809	4	Core_conserved
Chicken	OPC	Nkain1	1.55114	4.37385e-159	5.50886e-155	0.498	0.212	3	Partially_conserved
Chicken	OPC	Loxl1	3.0442	4.76269e-159	5.9986e-155	0.273	0.045	1	Species_specific
Chicken	OPC	Chek1	3.49278	5.20155e-159	6.55135e-155	0.259	0.037	2	Partially_conserved
Chicken	OPC	Edf1	0.632872	8.76522e-159	1.10398e-154	0.941	0.841	1	Species_specific
Chicken	OPC	Panx2	3.23377	1.54716e-158	1.94865e-154	0.255	0.033	1	Species_specific
Chicken	OPC	Slbp	4.90913	2.45014e-157	3.08596e-153	0.218	0.015	2	Partially_conserved
Chicken	OPC	Agl	1.72824	1.85147e-156	2.33193e-152	0.435	0.163	2	Partially_conserved
Chicken	OPC	Faim2	2.9813	3.3618e-156	4.23419e-152	0.289	0.058	2	Partially_conserved
Chicken	OPC	Btbd3	2.077	3.90016e-156	4.91225e-152	0.592	0.348	3	Partially_conserved
Chicken	OPC	Slc24a3	2.97076	4.94111e-156	6.22332e-152	0.26	0.038	3	Partially_conserved
Chicken	OPC	Sema3e	1.18095	1.24502e-155	1.56811e-151	0.59	0.29	3	Partially_conserved
Chicken	OPC	Rgs17	3.7203	5.45476e-155	6.87028e-151	0.249	0.034	2	Partially_conserved
Chicken	OPC	Ackr3	3.69162	5.63162e-155	7.09303e-151	0.237	0.026	1	Species_specific
Chicken	OPC	Babam1	0.819666	1.03051e-154	1.29792e-150	0.805	0.609	1	Species_specific
Chicken	OPC	Hnrnpa3	0.398681	1.38925e-154	1.74976e-150	0.999	0.995	3	Partially_conserved
Chicken	OPC	Mrps21	0.734405	1.63098e-154	2.05422e-150	0.875	0.769	2	Partially_conserved
Chicken	OPC	Cplx2	1.83664	1.53509e-153	1.93344e-149	0.39	0.127	2	Partially_conserved
Chicken	OPC	Sfxn1	1.20327	6.41708e-153	8.08231e-149	0.57	0.273	3	Partially_conserved
Chicken	OPC	Prr5	2.29505	6.66409e-153	8.39343e-149	0.311	0.07	1	Species_specific
Chicken	OPC	Grik3	0.671843	7.3732e-153	9.28654e-149	0.907	0.651	4	Core_conserved
Chicken	OPC	Med29	0.522528	8.75791e-153	1.10306e-148	0.97	0.938	2	Partially_conserved
Chicken	OPC	Lrrtm1	1.81047	1.26786e-152	1.59687e-148	0.418	0.153	2	Partially_conserved
Chicken	OPC	Tspan15	1.49346	1.58737e-152	1.99929e-148	0.468	0.184	2	Partially_conserved
Chicken	OPC	Ano3	2.87037	2.20174e-152	2.77309e-148	0.274	0.05	3	Partially_conserved
Chicken	OPC	Pdzrn3	1.35147	2.2271e-152	2.80503e-148	0.536	0.247	2	Partially_conserved
Chicken	OPC	Camk1d	2.78306	2.59874e-152	3.27312e-148	0.243	0.03	2	Partially_conserved
Chicken	OPC	Jag1	2.27489	3.93174e-152	4.95203e-148	0.332	0.087	2	Partially_conserved
Chicken	OPC	Nat8l	1.21964	6.2478e-152	7.8691e-148	0.574	0.276	3	Partially_conserved
Chicken	OPC	Scn3b	1.9348	3.55463e-150	4.47706e-146	0.379	0.122	2	Partially_conserved
Chicken	OPC	Fanci	2.89486	2.09819e-149	2.64267e-145	0.266	0.046	2	Partially_conserved
Chicken	OPC	Camk2n1	2.72752	4.13683e-149	5.21033e-145	0.275	0.052	2	Partially_conserved
Chicken	OPC	Rai1	1.69613	4.32523e-149	5.44763e-145	0.402	0.138	2	Partially_conserved
Chicken	OPC	Arpc2	0.800752	5.79334e-149	7.29671e-145	0.817	0.609	2	Partially_conserved
Chicken	OPC	Atp2b4	1.47097	1.17171e-148	1.47577e-144	0.476	0.199	3	Partially_conserved
Chicken	OPC	Gins3	2.22132	1.27611e-148	1.60725e-144	0.327	0.087	2	Partially_conserved
Chicken	OPC	Akt1	0.973049	2.10142e-148	2.64674e-144	0.671	0.367	3	Partially_conserved
Chicken	OPC	Ptk7	1.46764	1.07278e-147	1.35116e-143	0.471	0.195	2	Partially_conserved
Chicken	OPC	Dkc1	0.887824	4.88717e-147	6.15539e-143	0.787	0.597	4	Core_conserved
Chicken	OPC	Mrps10	1.62252	9.42726e-147	1.18736e-142	0.421	0.157	1	Species_specific
Chicken	OPC	Etv4	3.18424	1.26135e-146	1.58867e-142	0.248	0.038	2	Partially_conserved
Chicken	OPC	Pam	3.03556	1.64559e-146	2.07262e-142	0.266	0.049	3	Partially_conserved
Chicken	OPC	Abat	2.04619	2.45569e-146	3.09295e-142	0.351	0.104	2	Partially_conserved
Chicken	OPC	Ndrg4	1.33695	4.33061e-146	5.4544e-142	0.515	0.239	3	Partially_conserved
Chicken	OPC	Asap1	1.37833	7.81604e-146	9.8443e-142	0.619	0.361	4	Core_conserved
Chicken	OPC	Ndufb6	0.593086	8.18227e-146	1.03056e-141	0.936	0.875	2	Partially_conserved
Chicken	OPC	Camk2n2	1.01698	1.39941e-145	1.76256e-141	0.711	0.467	2	Partially_conserved
Chicken	OPC	Slc6a11	2.58204	1.48624e-145	1.87192e-141	0.384	0.145	1	Species_specific
Chicken	OPC	Chn1	1.61562	2.96058e-145	3.72885e-141	0.432	0.17	2	Partially_conserved
Chicken	OPC	Kifap3	1.24399	6.18931e-145	7.79543e-141	0.561	0.285	2	Partially_conserved
Chicken	OPC	Mtpn	0.80893	1.10478e-144	1.39147e-140	0.81	0.605	2	Partially_conserved
Chicken	OPC	Ablim2	3.48908	1.6402e-144	2.06584e-140	0.24	0.035	4	Core_conserved
Chicken	OPC	Mrps22	1.40504	2.17045e-144	2.73368e-140	0.497	0.226	1	Species_specific
Chicken	OPC	1110004F10Rik	0.54658	2.62608e-144	3.30755e-140	0.957	0.894	2	Partially_conserved
Chicken	OPC	Ruvbl1	1.27637	5.52956e-144	6.96448e-140	0.559	0.294	3	Partially_conserved
Chicken	OPC	Aspm	0.554745	8.81523e-144	1.11028e-139	0.364	0.094	2	Partially_conserved
Chicken	OPC	Pacsin2	1.21821	9.7356e-144	1.2262e-139	0.568	0.291	3	Partially_conserved
Chicken	OPC	Eif2s1	0.815614	1.16659e-143	1.46932e-139	0.8	0.619	1	Species_specific
Chicken	OPC	Mad2l1	1.18803	2.13945e-143	2.69464e-139	0.475	0.2	3	Partially_conserved
Chicken	OPC	Arfgap3	1.37408	2.64193e-143	3.32752e-139	0.497	0.222	2	Partially_conserved
Chicken	OPC	Slc7a2	4.1093	3.87114e-143	4.8757e-139	0.206	0.016	1	Species_specific
Chicken	OPC	Rnaseh2b	0.917954	4.45957e-143	5.61683e-139	0.756	0.543	2	Partially_conserved
Chicken	OPC	Otud1	4.12243	2.31862e-142	2.92031e-138	0.247	0.042	1	Species_specific
Chicken	OPC	Eml4	1.20889	3.11727e-142	3.92621e-138	0.581	0.308	2	Partially_conserved
Chicken	OPC	Mrps28	0.760064	4.80564e-142	6.05271e-138	0.845	0.663	2	Partially_conserved
Chicken	OPC	Llph	0.947909	5.0266e-142	6.331e-138	0.723	0.479	3	Partially_conserved
Chicken	OPC	Ndufa11	0.477371	1.70162e-141	2.14319e-137	0.974	0.944	2	Partially_conserved
Chicken	OPC	Mrps11	0.807122	2.75854e-141	3.47438e-137	0.795	0.599	2	Partially_conserved
Chicken	OPC	Prr7	1.37529	5.74497e-141	7.23579e-137	0.505	0.241	2	Partially_conserved
Chicken	OPC	Bag2	2.13149	1.67705e-140	2.11224e-136	0.317	0.084	1	Species_specific
Chicken	OPC	Samd12	2.32074	3.26875e-140	4.11699e-136	0.323	0.092	3	Partially_conserved
Chicken	OPC	Chpf	1.7018	4.01168e-140	5.05271e-136	0.438	0.184	2	Partially_conserved
Chicken	OPC	Eya2	3.26251	2.61543e-139	3.29414e-135	0.245	0.041	3	Partially_conserved
Chicken	OPC	Fen1	1.78224	6.42659e-139	8.09429e-135	0.428	0.184	4	Core_conserved
Chicken	OPC	Psmb4	0.534668	9.98715e-139	1.25788e-134	0.957	0.905	2	Partially_conserved
Chicken	OPC	Sfpq	0.508177	3.59702e-138	4.53045e-134	0.97	0.923	2	Partially_conserved
Chicken	OPC	Arhgap10	2.08069	8.22042e-138	1.03536e-133	0.321	0.089	2	Partially_conserved
Chicken	OPC	Ctxn2	2.81321	1.60538e-137	2.02198e-133	0.246	0.041	1	Species_specific
Chicken	OPC	Glt1d1	2.55838	3.47521e-137	4.37702e-133	0.261	0.051	1	Species_specific
Chicken	OPC	Usp1	1.30956	8.82588e-137	1.11162e-132	0.587	0.361	2	Partially_conserved
Chicken	OPC	Mki67	1.73122	1.17235e-136	1.47657e-132	0.342	0.1	3	Partially_conserved
Chicken	OPC	Nuf2	1.47642	1.92071e-136	2.41914e-132	0.345	0.096	3	Partially_conserved
Chicken	OPC	Thoc7	0.553809	2.10924e-136	2.65659e-132	0.94	0.864	4	Core_conserved
Chicken	OPC	Kif21b	1.57939	2.22031e-136	2.79648e-132	0.422	0.168	4	Core_conserved
Chicken	OPC	Ssb	0.735774	4.6367e-136	5.83992e-132	0.855	0.704	2	Partially_conserved
Chicken	OPC	Ptpn4	1.25414	9.07023e-136	1.1424e-131	0.563	0.302	4	Core_conserved
Chicken	OPC	Frmpd4	2.32786	1.09409e-135	1.37801e-131	0.312	0.086	1	Species_specific
Chicken	OPC	Irx2	2.51661	1.32711e-135	1.6715e-131	0.273	0.059	2	Partially_conserved
Chicken	OPC	Uchl5	0.854757	1.41726e-135	1.78504e-131	0.744	0.525	1	Species_specific
Chicken	OPC	Sp3	0.897271	4.17211e-135	5.25477e-131	0.735	0.505	2	Partially_conserved
Chicken	OPC	Sorl1	1.83584	1.1768e-134	1.48218e-130	0.361	0.121	3	Partially_conserved
Chicken	OPC	Cct7	0.602897	1.44653e-134	1.8219e-130	0.907	0.816	3	Partially_conserved
Chicken	OPC	Syngr1	0.747146	2.00005e-134	2.51907e-130	0.834	0.632	3	Partially_conserved
Chicken	OPC	Stc2	3.49232	2.15496e-134	2.71417e-130	0.205	0.02	1	Species_specific
Chicken	OPC	Ralgps2	1.00925	2.59696e-134	3.27087e-130	0.683	0.437	4	Core_conserved
Chicken	OPC	Nckipsd	1.33584	2.92718e-133	3.68678e-129	0.612	0.37	1	Species_specific
Chicken	OPC	Dna2	3.0318	8.40127e-133	1.05814e-128	0.236	0.04	2	Partially_conserved
Chicken	OPC	Nup85	1.00889	6.97037e-132	8.77918e-128	0.641	0.386	2	Partially_conserved
Chicken	OPC	Nrarp	3.21176	1.3777e-131	1.73521e-127	0.237	0.041	2	Partially_conserved
Chicken	OPC	Ncor2	0.543481	1.98399e-131	2.49883e-127	0.94	0.845	2	Partially_conserved
Chicken	OPC	Klhdc7a	1.3227	7.67877e-131	9.67141e-127	0.513	0.254	1	Species_specific
Chicken	OPC	Cenpf	0.749369	8.71783e-131	1.09801e-126	0.37	0.114	3	Partially_conserved
Chicken	OPC	Timmdc1	1.11142	1.78711e-130	2.25087e-126	0.574	0.311	2	Partially_conserved
Chicken	OPC	Srrd	1.45617	1.9288e-130	2.42932e-126	0.444	0.191	1	Species_specific
Chicken	OPC	Hnrnpr	0.453827	2.05127e-130	2.58358e-126	0.983	0.957	4	Core_conserved
Chicken	OPC	Spc25	1.30126	4.10883e-130	5.17507e-126	0.365	0.117	3	Partially_conserved
Chicken	OPC	Smc4	1.65473	1.9934e-129	2.51068e-125	0.373	0.132	4	Core_conserved
Chicken	OPC	Rftn2	2.57676	4.45751e-129	5.61424e-125	0.254	0.052	3	Partially_conserved
Chicken	OPC	Wdr77	1.2559	2.59415e-128	3.26733e-124	0.556	0.318	3	Partially_conserved
Chicken	OPC	Gfpt2	1.5956	3.64869e-128	4.59552e-124	0.465	0.217	2	Partially_conserved
Chicken	OPC	Mdfic	3.28316	5.19909e-128	6.54826e-124	0.214	0.029	2	Partially_conserved
Chicken	OPC	Atic	0.747288	6.51234e-128	8.20229e-124	0.809	0.605	4	Core_conserved
Chicken	OPC	Cox17	0.798627	2.57991e-127	3.2494e-123	0.765	0.553	4	Core_conserved
Chicken	OPC	Rpia	1.03101	4.48848e-127	5.65324e-123	0.609	0.353	2	Partially_conserved
Chicken	OPC	Stxbp3	1.70835	5.65213e-127	7.11886e-123	0.382	0.146	2	Partially_conserved
Chicken	OPC	Rtn4r	4.05052	1.09284e-126	1.37643e-122	0.19	0.017	2	Partially_conserved
Chicken	OPC	Tanc2	1.26927	1.61277e-126	2.03128e-122	0.485	0.224	4	Core_conserved
Chicken	OPC	Upf3a	1.9994	1.63602e-126	2.06057e-122	0.329	0.105	3	Partially_conserved
Chicken	OPC	Cct3	0.515401	1.66548e-126	2.09767e-122	0.948	0.889	2	Partially_conserved
Chicken	OPC	Tomm22	0.618975	1.93781e-126	2.44067e-122	0.889	0.765	2	Partially_conserved
Chicken	OPC	Mrto4	0.931507	3.45128e-126	4.34689e-122	0.705	0.489	3	Partially_conserved
Chicken	OPC	Naif1	0.877417	6.02041e-126	7.5827e-122	0.713	0.489	1	Species_specific
Chicken	OPC	Ddah1	4.73493	8.33773e-126	1.05014e-121	0.176	0.011	2	Partially_conserved
Chicken	OPC	Ppp1r14c	2.81313	1.27414e-125	1.60477e-121	0.261	0.061	4	Core_conserved
Chicken	OPC	Rpn1	0.525871	1.96724e-125	2.47774e-121	0.949	0.858	3	Partially_conserved
Chicken	OPC	Cnih4	1.10376	2.40463e-125	3.02863e-121	0.564	0.303	2	Partially_conserved
Chicken	OPC	Sestd1	0.976401	4.84365e-125	6.10058e-121	0.641	0.389	2	Partially_conserved
Chicken	OPC	Fbln7	2.51752	7.76152e-125	9.77564e-121	0.237	0.044	2	Partially_conserved
Chicken	OPC	Nt5dc1	1.4688	8.55542e-125	1.07755e-120	0.432	0.187	1	Species_specific
Chicken	OPC	Cygb	5.26167	1.00073e-124	1.26042e-120	0.167	0.007	1	Species_specific
Chicken	OPC	Phtf2	2.11319	3.13488e-124	3.94838e-120	0.293	0.079	1	Species_specific
Chicken	OPC	Pde3b	0.994952	4.12008e-124	5.18924e-120	0.59	0.321	4	Core_conserved
Chicken	OPC	Naaa	2.9187	9.21669e-124	1.16084e-119	0.218	0.034	2	Partially_conserved
Chicken	OPC	Uchl1	0.793448	3.99742e-123	5.03475e-119	0.773	0.556	3	Partially_conserved
Chicken	OPC	Snx7	2.04582	5.88069e-123	7.40673e-119	0.302	0.087	2	Partially_conserved
Chicken	OPC	Ski	0.968053	6.50648e-123	8.19492e-119	0.792	0.634	3	Partially_conserved
Chicken	OPC	Ophn1	1.35908	7.84002e-123	9.8745e-119	0.443	0.193	4	Core_conserved
Chicken	OPC	Etfa	0.791315	8.91128e-123	1.12238e-118	0.757	0.555	1	Species_specific
Chicken	OPC	Sf3a3	0.917573	2.53547e-122	3.19343e-118	0.656	0.413	1	Species_specific
Chicken	OPC	Srgap2	1.95465	3.01687e-122	3.79975e-118	0.332	0.114	4	Core_conserved
Chicken	OPC	2300009A05Rik	1.32622	1.19367e-121	1.50343e-117	0.478	0.233	2	Partially_conserved
Chicken	OPC	Shc3	4.28521	1.36438e-121	1.71844e-117	0.186	0.019	2	Partially_conserved
Chicken	OPC	Ankrd12	1.06758	3.02691e-121	3.81239e-117	0.595	0.343	1	Species_specific
Chicken	OPC	Rsrc1	0.779157	3.48343e-121	4.38738e-117	0.758	0.538	3	Partially_conserved
Chicken	OPC	Ppig	0.574078	6.15716e-121	7.75495e-117	0.91	0.83	1	Species_specific
Chicken	OPC	Tmem59l	2.81679	1.21462e-120	1.52982e-116	0.228	0.043	3	Partially_conserved
Chicken	OPC	Dpy19l3	0.944764	1.34899e-120	1.69906e-116	0.68	0.446	2	Partially_conserved
Chicken	OPC	Wdhd1	2.61468	3.16727e-120	3.98918e-116	0.249	0.056	2	Partially_conserved
Chicken	OPC	Klhl36	1.50931	4.12382e-120	5.19395e-116	0.418	0.181	2	Partially_conserved
Chicken	OPC	Mob3a	1.31741	1.28745e-119	1.62154e-115	0.435	0.188	3	Partially_conserved
Chicken	OPC	Rad51	2.31531	3.20747e-119	4.03981e-115	0.274	0.072	2	Partially_conserved
Chicken	OPC	Suclg2	1.21434	4.44313e-119	5.59612e-115	0.509	0.262	2	Partially_conserved
Chicken	OPC	Coq9	1.30657	4.49041e-119	5.65567e-115	0.445	0.198	2	Partially_conserved
Chicken	OPC	Cotl1	2.12011	4.62262e-119	5.82219e-115	0.276	0.074	2	Partially_conserved
Chicken	OPC	Cfap36	1.08119	5.95277e-119	7.49752e-115	0.564	0.31	1	Species_specific
Chicken	OPC	Pde5a	1.00642	8.49045e-119	1.06937e-114	0.57	0.306	2	Partially_conserved
Chicken	OPC	Rad54b	2.34908	9.38417e-119	1.18194e-114	0.256	0.06	1	Species_specific
Chicken	OPC	Gucy1a2	1.55718	1.37487e-118	1.73165e-114	0.384	0.153	4	Core_conserved
Chicken	OPC	Klf3	2.49081	2.09722e-118	2.64145e-114	0.246	0.055	3	Partially_conserved
Chicken	OPC	Carhsp1	3.2348	6.42871e-118	8.09696e-114	0.203	0.03	3	Partially_conserved
Chicken	OPC	Lyrm2	1.13335	8.26497e-118	1.04097e-113	0.519	0.269	2	Partially_conserved
Chicken	OPC	Pole4	0.774296	9.61744e-118	1.21132e-113	0.752	0.533	2	Partially_conserved
Chicken	OPC	Kif15	1.81328	1.59634e-117	2.0106e-113	0.293	0.082	2	Partially_conserved
Chicken	OPC	Tsn	0.944948	5.22628e-117	6.58251e-113	0.639	0.402	1	Species_specific
Chicken	OPC	Tmem132e	3.41724	6.72991e-117	8.47632e-113	0.186	0.021	3	Partially_conserved
Chicken	OPC	Dtl	4.44333	1.3293e-116	1.67426e-112	0.167	0.011	2	Partially_conserved
Chicken	OPC	Ung	2.39494	2.18773e-116	2.75545e-112	0.267	0.07	2	Partially_conserved
Chicken	OPC	Prdx1	0.350428	2.83224e-116	3.56721e-112	0.997	0.992	3	Partially_conserved
Chicken	OPC	Tmem263	1.52684	3.68856e-116	4.64574e-112	0.372	0.144	2	Partially_conserved
Chicken	OPC	Grhpr	1.7993	4.34421e-116	5.47153e-112	0.317	0.103	2	Partially_conserved
Chicken	OPC	Tead1	3.35569	4.64718e-116	5.85313e-112	0.19	0.023	2	Partially_conserved
Chicken	OPC	Psd2	3.662	1.45816e-115	1.83656e-111	0.177	0.017	1	Species_specific
Chicken	OPC	Gpam	1.32267	2.83807e-115	3.57454e-111	0.483	0.246	2	Partially_conserved
Chicken	OPC	Nup37	1.08732	4.40959e-115	5.55388e-111	0.56	0.322	2	Partially_conserved
Chicken	OPC	Ppp2r5c	0.576428	5.66873e-115	7.13976e-111	0.89	0.743	2	Partially_conserved
Chicken	OPC	Inpp5f	1.29892	7.34917e-115	9.25628e-111	0.439	0.2	3	Partially_conserved
Chicken	OPC	Cap2	3.45257	8.19003e-115	1.03153e-110	0.198	0.03	2	Partially_conserved
Chicken	OPC	Ndufb4	0.395402	1.09778e-114	1.38265e-110	0.983	0.966	3	Partially_conserved
Chicken	OPC	Tyw3	1.4526	1.30366e-114	1.64196e-110	0.4	0.168	2	Partially_conserved
Chicken	OPC	Eif4a2	0.370152	1.62896e-114	2.05167e-110	0.992	0.988	3	Partially_conserved
Chicken	OPC	B4galt6	1.50895	1.86443e-114	2.34825e-110	0.366	0.139	2	Partially_conserved
Chicken	OPC	Gatm	2.46319	2.16368e-114	2.72515e-110	0.231	0.047	2	Partially_conserved
Chicken	OPC	Clns1a	0.695874	2.93181e-114	3.69262e-110	0.789	0.602	3	Partially_conserved
Chicken	OPC	Pgm2	1.44863	2.93604e-114	3.69794e-110	0.405	0.174	2	Partially_conserved
Chicken	OPC	Ar	3.59106	3.97107e-114	5.00156e-110	0.179	0.018	2	Partially_conserved
Chicken	OPC	E2f8	3.14061	8.13851e-114	1.02505e-109	0.201	0.031	1	Species_specific
Chicken	OPC	Prss12	3.28137	1.1616e-113	1.46304e-109	0.188	0.024	1	Species_specific
Chicken	OPC	Ssrp1	0.919546	2.10333e-113	2.64914e-109	0.648	0.427	3	Partially_conserved
Chicken	OPC	Pbk	1.6268	3.78803e-113	4.77102e-109	0.297	0.086	2	Partially_conserved
Chicken	OPC	Wee1	1.90823	1.18973e-112	1.49846e-108	0.282	0.08	3	Partially_conserved
Chicken	OPC	Pcmt1	1.37628	1.55464e-112	1.95806e-108	0.422	0.191	2	Partially_conserved
Chicken	OPC	Dtna	1.35891	1.90371e-112	2.39772e-108	0.479	0.242	2	Partially_conserved
Chicken	OPC	Uqcr10	0.412007	2.00532e-112	2.5257e-108	0.978	0.965	3	Partially_conserved
Chicken	OPC	Slc7a6	1.82841	2.10182e-112	2.64724e-108	0.297	0.091	2	Partially_conserved
Chicken	OPC	Nfkb1	2.48392	8.29556e-112	1.04483e-107	0.228	0.048	2	Partially_conserved
Chicken	OPC	Pid1	1.28253	9.03192e-112	1.13757e-107	0.502	0.27	3	Partially_conserved
Chicken	OPC	Rad54l	3.63428	9.9285e-112	1.25049e-107	0.175	0.018	1	Species_specific
Chicken	OPC	Tshz3	1.54148	1.64969e-111	2.07778e-107	0.353	0.133	2	Partially_conserved
Chicken	OPC	Psmb5	0.462116	1.76237e-111	2.21971e-107	0.956	0.925	3	Partially_conserved
Chicken	OPC	Klhl17	1.1207	2.54995e-111	3.21167e-107	0.544	0.303	1	Species_specific
Chicken	OPC	Gng10	1.49584	4.81227e-111	6.06105e-107	0.418	0.193	2	Partially_conserved
Chicken	OPC	Psip1	0.772371	7.20823e-111	9.07877e-107	0.797	0.627	2	Partially_conserved
Chicken	OPC	Mturn	0.871148	1.31724e-110	1.65907e-106	0.641	0.393	2	Partially_conserved
Chicken	OPC	Dusp26	2.39386	2.39952e-110	3.02219e-106	0.233	0.052	3	Partially_conserved
Chicken	OPC	Plekhh2	2.84269	3.08226e-110	3.88211e-106	0.203	0.035	2	Partially_conserved
Chicken	OPC	Bard1	2.80652	4.31764e-110	5.43807e-106	0.211	0.039	2	Partially_conserved
Chicken	OPC	Ndufa10	0.553768	6.61932e-110	8.33703e-106	0.887	0.76	2	Partially_conserved
Chicken	OPC	Rab27a	1.6873	8.03823e-110	1.01242e-105	0.331	0.117	2	Partially_conserved
Chicken	OPC	Epha5	4.05327	1.67723e-109	2.11248e-105	0.176	0.021	3	Partially_conserved
Chicken	OPC	Cdc7	2.64015	5.27499e-109	6.64385e-105	0.218	0.044	2	Partially_conserved
Chicken	OPC	Lsm7	0.90288	9.03913e-109	1.13848e-104	0.611	0.371	3	Partially_conserved
Chicken	OPC	Ssbp1	0.555574	2.55962e-108	3.22384e-104	0.891	0.795	2	Partially_conserved
Chicken	OPC	Plcb4	1.66881	2.73424e-108	3.44378e-104	0.34	0.129	3	Partially_conserved
Chicken	OPC	Slc25a22	1.72365	3.04092e-108	3.83003e-104	0.326	0.116	2	Partially_conserved
Chicken	OPC	Cdc6	5.4406	3.27055e-108	4.11925e-104	0.145	0.005	1	Species_specific
Chicken	OPC	Abr	1.91118	3.66231e-108	4.61268e-104	0.277	0.08	5	All_5sp
Chicken	OPC	Imp4	0.901008	7.77144e-108	9.78812e-104	0.625	0.395	2	Partially_conserved
Chicken	OPC	Ube2t	1.78902	9.06107e-108	1.14124e-103	0.287	0.087	3	Partially_conserved
Chicken	OPC	Gpr146	2.21173	1.00614e-107	1.26723e-103	0.235	0.053	1	Species_specific
Chicken	OPC	Gnl3	0.747669	1.31598e-107	1.65748e-103	0.761	0.594	3	Partially_conserved
Chicken	OPC	Fat3	2.07112	2.63862e-107	3.32334e-103	0.32	0.12	4	Core_conserved
Chicken	OPC	Sipa1l2	1.25756	2.72339e-107	3.43012e-103	0.474	0.241	3	Partially_conserved
Chicken	OPC	Grid2	1.00691	4.51043e-107	5.68089e-103	0.729	0.556	4	Core_conserved
Chicken	OPC	Exo1	2.79493	5.93642e-107	7.47692e-103	0.203	0.036	2	Partially_conserved
Chicken	OPC	Actr6	0.944482	8.22913e-107	1.03646e-102	0.627	0.412	3	Partially_conserved
Chicken	OPC	Enah	0.77579	9.79699e-107	1.23393e-102	0.752	0.544	3	Partially_conserved
Chicken	OPC	Lin37	0.894192	5.11123e-106	6.43759e-102	0.65	0.439	3	Partially_conserved
Chicken	OPC	Dnpep	0.749207	5.66356e-106	7.13326e-102	0.728	0.527	3	Partially_conserved
Chicken	OPC	Ets2	0.985488	9.5339e-106	1.20079e-101	0.597	0.368	2	Partially_conserved
Chicken	OPC	Wwox	1.12239	1.56015e-105	1.96501e-101	0.57	0.338	2	Partially_conserved
Chicken	OPC	Txnl4a	0.860755	1.73172e-105	2.1811e-101	0.666	0.453	1	Species_specific
Chicken	OPC	Msra	1.01737	2.36831e-105	2.98288e-101	0.591	0.364	2	Partially_conserved
[truncated: 9,010 more rows]

## Sheet: S5_Stage_TFs
Supplementary Table S5. Stage-specific transcription factors across five species.
List of transcription factors identified as stage-specific DEGs (GO:0003700, log2FC > 0.58), with conservation level and per-species detection status for each differentiation stage (OPC, COP, MOL).
gene	stage	n_species	conservation_level	detected_in_Fugu	detected_in_Mudskipper	detected_in_Chicken	detected_in_Mouse	detected_in_Human
Tcf7l2	COP	5	All_5sp	TRUE	TRUE	TRUE	TRUE	TRUE
Zfp516	COP	4	Core_conserved	FALSE	TRUE	TRUE	TRUE	TRUE
Mitf	COP	3	Partially_conserved	FALSE	FALSE	TRUE	TRUE	TRUE
Mycl	COP	3	Partially_conserved	FALSE	FALSE	TRUE	TRUE	TRUE
Skil	COP	3	Partially_conserved	TRUE	TRUE	FALSE	FALSE	TRUE
Tfeb	COP	3	Partially_conserved	FALSE	TRUE	TRUE	FALSE	TRUE
Csrnp1	COP	2	Partially_conserved	FALSE	FALSE	TRUE	FALSE	TRUE
Etv6	COP	2	Partially_conserved	FALSE	TRUE	FALSE	TRUE	FALSE
Foxo1	COP	2	Partially_conserved	FALSE	FALSE	TRUE	FALSE	TRUE
Myrf	COP	2	Partially_conserved	FALSE	FALSE	TRUE	FALSE	TRUE
Sox10	COP	2	Partially_conserved	FALSE	FALSE	TRUE	FALSE	TRUE
Sox2	COP	2	Partially_conserved	TRUE	TRUE	FALSE	FALSE	FALSE
Sox4	COP	2	Partially_conserved	FALSE	FALSE	FALSE	TRUE	TRUE
Sox6	COP	2	Partially_conserved	FALSE	TRUE	FALSE	TRUE	FALSE
Sox8	COP	2	Partially_conserved	FALSE	TRUE	FALSE	TRUE	FALSE
St18	COP	2	Partially_conserved	FALSE	FALSE	TRUE	FALSE	TRUE
Tcf7l1	COP	2	Partially_conserved	TRUE	TRUE	FALSE	FALSE	FALSE
Thra	COP	2	Partially_conserved	FALSE	FALSE	FALSE	TRUE	TRUE
Trp53	COP	2	Partially_conserved	TRUE	TRUE	FALSE	FALSE	FALSE
Zkscan1	COP	2	Partially_conserved	FALSE	FALSE	FALSE	TRUE	TRUE
Ahr	COP	1	Species_specific	FALSE	FALSE	TRUE	FALSE	FALSE
Atf3	COP	1	Species_specific	FALSE	TRUE	FALSE	FALSE	FALSE
Bmal2	COP	1	Species_specific	TRUE	FALSE	FALSE	FALSE	FALSE
Cic	COP	1	Species_specific	FALSE	TRUE	FALSE	FALSE	FALSE
Creb3l2	COP	1	Species_specific	FALSE	FALSE	FALSE	TRUE	FALSE
Dach1	COP	1	Species_specific	FALSE	FALSE	FALSE	FALSE	TRUE
E2f3	COP	1	Species_specific	FALSE	FALSE	FALSE	FALSE	TRUE
E2f4	COP	1	Species_specific	TRUE	FALSE	FALSE	FALSE	FALSE
Elf1	COP	1	Species_specific	FALSE	FALSE	FALSE	FALSE	TRUE
Elf2	COP	1	Species_specific	FALSE	TRUE	FALSE	FALSE	FALSE
Fos	COP	1	Species_specific	FALSE	TRUE	FALSE	FALSE	FALSE
Fosl1	COP	1	Species_specific	FALSE	TRUE	FALSE	FALSE	FALSE
Fosl2	COP	1	Species_specific	FALSE	TRUE	FALSE	FALSE	FALSE
Foxo3	COP	1	Species_specific	FALSE	FALSE	TRUE	FALSE	FALSE
Glis3	COP	1	Species_specific	FALSE	FALSE	FALSE	FALSE	TRUE
Grhl1	COP	1	Species_specific	FALSE	FALSE	FALSE	FALSE	TRUE
Hif1a	COP	1	Species_specific	FALSE	TRUE	FALSE	FALSE	FALSE
Hivep1	COP	1	Species_specific	FALSE	FALSE	TRUE	FALSE	FALSE
Hivep3	COP	1	Species_specific	FALSE	FALSE	FALSE	FALSE	TRUE
Hmx1	COP	1	Species_specific	FALSE	FALSE	FALSE	FALSE	TRUE
Hoxb3	COP	1	Species_specific	FALSE	FALSE	TRUE	FALSE	FALSE
Hoxd1	COP	1	Species_specific	FALSE	FALSE	FALSE	FALSE	TRUE
Hoxd8	COP	1	Species_specific	FALSE	FALSE	FALSE	FALSE	TRUE
Hsf4	COP	1	Species_specific	FALSE	TRUE	FALSE	FALSE	FALSE
Irf1	COP	1	Species_specific	TRUE	FALSE	FALSE	FALSE	FALSE
Lrrfip1	COP	1	Species_specific	FALSE	FALSE	FALSE	TRUE	FALSE
Meis2	COP	1	Species_specific	FALSE	TRUE	FALSE	FALSE	FALSE
Mxd4	COP	1	Species_specific	FALSE	TRUE	FALSE	FALSE	FALSE
Mxi1	COP	1	Species_specific	TRUE	FALSE	FALSE	FALSE	FALSE
Myt1	COP	1	Species_specific	FALSE	FALSE	FALSE	TRUE	FALSE
Nfe2l2	COP	1	Species_specific	FALSE	FALSE	FALSE	FALSE	TRUE
Nfil3	COP	1	Species_specific	FALSE	TRUE	FALSE	FALSE	FALSE
Npas1	COP	1	Species_specific	FALSE	FALSE	FALSE	FALSE	TRUE
Nr3c2	COP	1	Species_specific	FALSE	FALSE	FALSE	FALSE	TRUE
Onecut2	COP	1	Species_specific	TRUE	FALSE	FALSE	FALSE	FALSE
Paqr8	COP	1	Species_specific	FALSE	FALSE	TRUE	FALSE	FALSE
Pde3a	COP	1	Species_specific	FALSE	FALSE	FALSE	FALSE	TRUE
Pou2f2	COP	1	Species_specific	FALSE	FALSE	FALSE	FALSE	TRUE
Pou3f1	COP	1	Species_specific	FALSE	FALSE	FALSE	FALSE	TRUE
Ppard	COP	1	Species_specific	FALSE	FALSE	TRUE	FALSE	FALSE
Purb	COP	1	Species_specific	FALSE	TRUE	FALSE	FALSE	FALSE
Rara	COP	1	Species_specific	FALSE	FALSE	FALSE	FALSE	TRUE
Rest	COP	1	Species_specific	FALSE	FALSE	FALSE	FALSE	TRUE
Rfx7	COP	1	Species_specific	FALSE	FALSE	FALSE	TRUE	FALSE
Runx1	COP	1	Species_specific	FALSE	TRUE	FALSE	FALSE	FALSE
Sall1	COP	1	Species_specific	TRUE	FALSE	FALSE	FALSE	FALSE
Smad2	COP	1	Species_specific	FALSE	FALSE	FALSE	FALSE	TRUE
Smad9	COP	1	Species_specific	FALSE	FALSE	FALSE	FALSE	TRUE
Sox11	COP	1	Species_specific	FALSE	FALSE	FALSE	FALSE	TRUE
Sox5	COP	1	Species_specific	FALSE	FALSE	FALSE	TRUE	FALSE
Stat1	COP	1	Species_specific	FALSE	FALSE	FALSE	FALSE	TRUE
Stat2	COP	1	Species_specific	FALSE	FALSE	FALSE	FALSE	TRUE
Stat3	COP	1	Species_specific	FALSE	TRUE	FALSE	FALSE	FALSE
Tfdp1	COP	1	Species_specific	TRUE	FALSE	FALSE	FALSE	FALSE
Thrb	COP	1	Species_specific	FALSE	FALSE	FALSE	TRUE	FALSE
Zbtb1	COP	1	Species_specific	FALSE	FALSE	FALSE	FALSE	TRUE
Zbtb17	COP	1	Species_specific	FALSE	FALSE	FALSE	FALSE	TRUE
Zbtb24	COP	1	Species_specific	FALSE	FALSE	FALSE	FALSE	TRUE
Zbtb37	COP	1	Species_specific	FALSE	FALSE	TRUE	FALSE	FALSE
Zeb2	COP	1	Species_specific	FALSE	FALSE	FALSE	FALSE	TRUE
Zfhx3	COP	1	Species_specific	TRUE	FALSE	FALSE	FALSE	FALSE
Zfhx4	COP	1	Species_specific	FALSE	TRUE	FALSE	FALSE	FALSE
Zfp113	COP	1	Species_specific	FALSE	FALSE	FALSE	FALSE	TRUE
Zfp146	COP	1	Species_specific	FALSE	FALSE	FALSE	FALSE	TRUE
Zfp174	COP	1	Species_specific	FALSE	FALSE	FALSE	TRUE	FALSE
Zfp217	COP	1	Species_specific	FALSE	FALSE	TRUE	FALSE	FALSE
Zfp260	COP	1	Species_specific	FALSE	FALSE	FALSE	FALSE	TRUE
Zfp367	COP	1	Species_specific	FALSE	FALSE	FALSE	TRUE	FALSE
Zfp512b	COP	1	Species_specific	FALSE	TRUE	FALSE	FALSE	FALSE
Zfp553	COP	1	Species_specific	FALSE	FALSE	FALSE	FALSE	TRUE
Zfp579	COP	1	Species_specific	FALSE	FALSE	FALSE	FALSE	TRUE
Zfp629	COP	1	Species_specific	FALSE	FALSE	FALSE	FALSE	TRUE
Zfp668	COP	1	Species_specific	FALSE	FALSE	FALSE	FALSE	TRUE
Zfp740	COP	1	Species_specific	FALSE	FALSE	FALSE	FALSE	TRUE
Zfp821	COP	1	Species_specific	FALSE	TRUE	FALSE	FALSE	FALSE
Myrf	MOL	4	Core_conserved	FALSE	TRUE	TRUE	TRUE	TRUE
Nkx6-2	MOL	4	Core_conserved	TRUE	TRUE	TRUE	FALSE	TRUE
Zfp536	MOL	4	Core_conserved	FALSE	TRUE	TRUE	TRUE	TRUE
Creb5	MOL	3	Partially_conserved	FALSE	TRUE	TRUE	FALSE	TRUE
Elf1	MOL	3	Partially_conserved	FALSE	TRUE	TRUE	FALSE	TRUE
St18	MOL	3	Partially_conserved	FALSE	FALSE	TRUE	TRUE	TRUE
Tcf12	MOL	3	Partially_conserved	FALSE	TRUE	TRUE	TRUE	FALSE
Ddit3	MOL	2	Partially_conserved	TRUE	FALSE	FALSE	FALSE	TRUE
Foxo1	MOL	2	Partially_conserved	FALSE	FALSE	TRUE	FALSE	TRUE
Foxo3	MOL	2	Partially_conserved	FALSE	FALSE	TRUE	FALSE	TRUE
Jund	MOL	2	Partially_conserved	FALSE	TRUE	TRUE	FALSE	FALSE
Klf13	MOL	2	Partially_conserved	FALSE	FALSE	TRUE	FALSE	TRUE
Mitf	MOL	2	Partially_conserved	FALSE	FALSE	TRUE	FALSE	TRUE
Rxra	MOL	2	Partially_conserved	FALSE	TRUE	FALSE	FALSE	TRUE
Rxrg	MOL	2	Partially_conserved	FALSE	FALSE	TRUE	FALSE	TRUE
Tfeb	MOL	2	Partially_conserved	FALSE	FALSE	TRUE	FALSE	TRUE
Thra	MOL	2	Partially_conserved	FALSE	FALSE	TRUE	FALSE	TRUE
Zbtb34	MOL	2	Partially_conserved	FALSE	FALSE	TRUE	FALSE	TRUE
Zbtb38	MOL	2	Partially_conserved	FALSE	TRUE	TRUE	FALSE	FALSE
Zeb2	MOL	2	Partially_conserved	FALSE	FALSE	FALSE	TRUE	TRUE
Zfp512b	MOL	2	Partially_conserved	TRUE	TRUE	FALSE	FALSE	FALSE
Zfp644	MOL	2	Partially_conserved	FALSE	FALSE	TRUE	FALSE	TRUE
Ahr	MOL	1	Species_specific	FALSE	FALSE	TRUE	FALSE	FALSE
Atf3	MOL	1	Species_specific	FALSE	FALSE	TRUE	FALSE	FALSE
Atf7	MOL	1	Species_specific	FALSE	FALSE	FALSE	FALSE	TRUE
Bbx	MOL	1	Species_specific	FALSE	FALSE	FALSE	FALSE	TRUE
Bhlhe41	MOL	1	Species_specific	FALSE	FALSE	FALSE	FALSE	TRUE
Carf	MOL	1	Species_specific	FALSE	FALSE	FALSE	FALSE	TRUE
Cc2d1b	MOL	1	Species_specific	FALSE	FALSE	FALSE	FALSE	TRUE
Cebpd	MOL	1	Species_specific	FALSE	TRUE	FALSE	FALSE	FALSE
Cic	MOL	1	Species_specific	FALSE	FALSE	FALSE	FALSE	TRUE
Creb3	MOL	1	Species_specific	FALSE	FALSE	TRUE	FALSE	FALSE
Creb3l2	MOL	1	Species_specific	FALSE	TRUE	FALSE	FALSE	FALSE
Crebl2	MOL	1	Species_specific	FALSE	FALSE	TRUE	FALSE	FALSE
Crebrf	MOL	1	Species_specific	FALSE	FALSE	TRUE	FALSE	FALSE
Csrnp1	MOL	1	Species_specific	FALSE	FALSE	FALSE	FALSE	TRUE
Csrnp3	MOL	1	Species_specific	FALSE	FALSE	TRUE	FALSE	FALSE
Dmrt2	MOL	1	Species_specific	FALSE	FALSE	FALSE	FALSE	TRUE
Dmrta2	MOL	1	Species_specific	FALSE	FALSE	TRUE	FALSE	FALSE
Ebf2	MOL	1	Species_specific	FALSE	FALSE	TRUE	FALSE	FALSE
Egr2	MOL	1	Species_specific	FALSE	FALSE	TRUE	FALSE	FALSE
Egr3	MOL	1	Species_specific	FALSE	TRUE	FALSE	FALSE	FALSE
Erf	MOL	1	Species_specific	FALSE	FALSE	FALSE	FALSE	TRUE
Etv6	MOL	1	Species_specific	FALSE	FALSE	FALSE	FALSE	TRUE
Fos	MOL	1	Species_specific	TRUE	FALSE	FALSE	FALSE	FALSE
Foxk1	MOL	1	Species_specific	FALSE	FALSE	FALSE	FALSE	TRUE
Foxp1	MOL	1	Species_specific	FALSE	FALSE	FALSE	FALSE	TRUE
Foxp2	MOL	1	Species_specific	FALSE	FALSE	TRUE	FALSE	FALSE
Hbp1	MOL	1	Species_specific	FALSE	FALSE	FALSE	FALSE	TRUE
Hdac5	MOL	1	Species_specific	FALSE	FALSE	FALSE	FALSE	TRUE
Hdgf	MOL	1	Species_specific	FALSE	TRUE	FALSE	FALSE	FALSE
Hey2	MOL	1	Species_specific	FALSE	FALSE	FALSE	FALSE	TRUE
Heyl	MOL	1	Species_specific	FALSE	FALSE	FALSE	FALSE	TRUE
Hivep1	MOL	1	Species_specific	FALSE	FALSE	TRUE	FALSE	FALSE
Hivep3	MOL	1	Species_specific	FALSE	FALSE	TRUE	FALSE	FALSE
Hoxa4	MOL	1	Species_specific	FALSE	FALSE	FALSE	FALSE	TRUE
Hoxd1	MOL	1	Species_specific	FALSE	FALSE	FALSE	FALSE	TRUE
Ikzf5	MOL	1	Species_specific	FALSE	FALSE	FALSE	FALSE	TRUE
Irf2	MOL	1	Species_specific	FALSE	FALSE	FALSE	FALSE	TRUE
Irf9	MOL	1	Species_specific	FALSE	FALSE	FALSE	FALSE	TRUE
Klf3	MOL	1	Species_specific	TRUE	FALSE	FALSE	FALSE	FALSE
Litaf	MOL	1	Species_specific	FALSE	FALSE	FALSE	TRUE	FALSE
Mafb	MOL	1	Species_specific	FALSE	FALSE	TRUE	FALSE	FALSE
Meis1	MOL	1	Species_specific	FALSE	FALSE	FALSE	FALSE	TRUE
Mtf1	MOL	1	Species_specific	FALSE	FALSE	FALSE	FALSE	TRUE
Mxd1	MOL	1	Species_specific	FALSE	TRUE	FALSE	FALSE	FALSE
Mycl	MOL	1	Species_specific	FALSE	FALSE	TRUE	FALSE	FALSE
Mypop	MOL	1	Species_specific	FALSE	FALSE	FALSE	FALSE	TRUE
Nfe2l2	MOL	1	Species_specific	TRUE	FALSE	FALSE	FALSE	FALSE
Nfib	MOL	1	Species_specific	FALSE	TRUE	FALSE	FALSE	FALSE
Nfix	MOL	1	Species_specific	FALSE	FALSE	FALSE	FALSE	TRUE
Nfkb1	MOL	1	Species_specific	FALSE	FALSE	FALSE	FALSE	TRUE
Nr1h4	MOL	1	Species_specific	TRUE	FALSE	FALSE	FALSE	FALSE
Nr3c2	MOL	1	Species_specific	FALSE	TRUE	FALSE	FALSE	FALSE
Olig2	MOL	1	Species_specific	FALSE	TRUE	FALSE	FALSE	FALSE
Onecut2	MOL	1	Species_specific	FALSE	FALSE	FALSE	TRUE	FALSE
Paqr8	MOL	1	Species_specific	FALSE	FALSE	TRUE	FALSE	FALSE
Pbx1	MOL	1	Species_specific	FALSE	TRUE	FALSE	FALSE	FALSE
Pde3a	MOL	1	Species_specific	FALSE	FALSE	FALSE	FALSE	TRUE
Plag1	MOL	1	Species_specific	FALSE	FALSE	FALSE	FALSE	TRUE
Pou2f2	MOL	1	Species_specific	FALSE	FALSE	FALSE	FALSE	TRUE
Prdm2	MOL	1	Species_specific	FALSE	FALSE	FALSE	FALSE	TRUE
Prdm5	MOL	1	Species_specific	FALSE	TRUE	FALSE	FALSE	FALSE
Prox1	MOL	1	Species_specific	FALSE	FALSE	FALSE	FALSE	TRUE
Pura	MOL	1	Species_specific	FALSE	FALSE	FALSE	FALSE	TRUE
Purg	MOL	1	Species_specific	FALSE	TRUE	FALSE	FALSE	FALSE
Rara	MOL	1	Species_specific	FALSE	FALSE	TRUE	FALSE	FALSE
Rbpj	MOL	1	Species_specific	FALSE	FALSE	FALSE	FALSE	TRUE
Rest	MOL	1	Species_specific	FALSE	FALSE	FALSE	FALSE	TRUE
Rfxank	MOL	1	Species_specific	FALSE	TRUE	FALSE	FALSE	FALSE
Rora	MOL	1	Species_specific	TRUE	FALSE	FALSE	FALSE	FALSE
Sall1	MOL	1	Species_specific	FALSE	FALSE	FALSE	FALSE	TRUE
Sall4	MOL	1	Species_specific	FALSE	FALSE	TRUE	FALSE	FALSE
Satb2	MOL	1	Species_specific	FALSE	FALSE	FALSE	FALSE	TRUE
Ski	MOL	1	Species_specific	FALSE	TRUE	FALSE	FALSE	FALSE
Smad9	MOL	1	Species_specific	FALSE	FALSE	FALSE	FALSE	TRUE
Sox10	MOL	1	Species_specific	FALSE	FALSE	TRUE	FALSE	FALSE
Sox4	MOL	1	Species_specific	FALSE	FALSE	TRUE	FALSE	FALSE
Sp1	MOL	1	Species_specific	FALSE	FALSE	FALSE	FALSE	TRUE
Srebf1	MOL	1	Species_specific	FALSE	FALSE	FALSE	FALSE	TRUE
Srebf2	MOL	1	Species_specific	FALSE	FALSE	TRUE	FALSE	FALSE
Tcf7l2	MOL	1	Species_specific	FALSE	FALSE	TRUE	FALSE	FALSE
Trp63	MOL	1	Species_specific	FALSE	FALSE	TRUE	FALSE	FALSE
Trps1	MOL	1	Species_specific	FALSE	FALSE	FALSE	FALSE	TRUE
Xbp1	MOL	1	Species_specific	FALSE	FALSE	TRUE	FALSE	FALSE
Zbtb1	MOL	1	Species_specific	FALSE	FALSE	FALSE	FALSE	TRUE
Zbtb17	MOL	1	Species_specific	FALSE	FALSE	TRUE	FALSE	FALSE
Zbtb21	MOL	1	Species_specific	FALSE	FALSE	TRUE	FALSE	FALSE
Zbtb25	MOL	1	Species_specific	FALSE	FALSE	FALSE	FALSE	TRUE
Zbtb37	MOL	1	Species_specific	FALSE	FALSE	TRUE	FALSE	FALSE
Zbtb39	MOL	1	Species_specific	FALSE	FALSE	TRUE	FALSE	FALSE
Zbtb4	MOL	1	Species_specific	FALSE	FALSE	FALSE	FALSE	TRUE
Zbtb43	MOL	1	Species_specific	FALSE	FALSE	FALSE	FALSE	TRUE
Zbtb45	MOL	1	Species_specific	FALSE	TRUE	FALSE	FALSE	FALSE
Zbtb7a	MOL	1	Species_specific	FALSE	FALSE	FALSE	FALSE	TRUE
Zbtb7b	MOL	1	Species_specific	FALSE	FALSE	FALSE	FALSE	TRUE
Zfp189	MOL	1	Species_specific	FALSE	FALSE	FALSE	FALSE	TRUE
Zfp397	MOL	1	Species_specific	FALSE	FALSE	FALSE	FALSE	TRUE
Zfp410	MOL	1	Species_specific	FALSE	TRUE	FALSE	FALSE	FALSE
Zfp451	MOL	1	Species_specific	FALSE	FALSE	FALSE	FALSE	TRUE
Zfp516	MOL	1	Species_specific	FALSE	FALSE	TRUE	FALSE	FALSE
Zfp704	MOL	1	Species_specific	FALSE	TRUE	FALSE	FALSE	FALSE
Zhx1	MOL	1	Species_specific	FALSE	FALSE	TRUE	FALSE	FALSE
Sox6	OPC	5	All_5sp	TRUE	TRUE	TRUE	TRUE	TRUE
Egr1	OPC	4	Core_conserved	TRUE	TRUE	TRUE	FALSE	TRUE
Meis2	OPC	4	Core_conserved	FALSE	TRUE	TRUE	TRUE	TRUE
Myt1l	OPC	4	Core_conserved	FALSE	TRUE	TRUE	TRUE	TRUE
Sox5	OPC	4	Core_conserved	FALSE	TRUE	TRUE	TRUE	TRUE
Brca1	OPC	3	Partially_conserved	FALSE	TRUE	TRUE	FALSE	TRUE
Etv5	OPC	3	Partially_conserved	FALSE	FALSE	TRUE	TRUE	TRUE
Etv6	OPC	3	Partially_conserved	TRUE	TRUE	TRUE	FALSE	FALSE
Fos	OPC	3	Partially_conserved	FALSE	TRUE	TRUE	FALSE	TRUE
Klf12	OPC	3	Partially_conserved	FALSE	FALSE	TRUE	TRUE	TRUE
Meis1	OPC	3	Partially_conserved	TRUE	TRUE	TRUE	FALSE	FALSE
Myt1	OPC	3	Partially_conserved	FALSE	FALSE	TRUE	TRUE	TRUE
Nfib	OPC	3	Partially_conserved	FALSE	FALSE	TRUE	TRUE	TRUE
Npas3	OPC	3	Partially_conserved	FALSE	FALSE	TRUE	TRUE	TRUE
Nr6a1	OPC	3	Partially_conserved	FALSE	FALSE	TRUE	TRUE	TRUE
Olig2	OPC	3	Partially_conserved	FALSE	FALSE	TRUE	TRUE	TRUE
Rfx3	OPC	3	Partially_conserved	FALSE	FALSE	TRUE	TRUE	TRUE
Rora	OPC	3	Partially_conserved	FALSE	FALSE	TRUE	TRUE	TRUE
Sox2	OPC	3	Partially_conserved	TRUE	TRUE	TRUE	FALSE	FALSE
Tcf4	OPC	3	Partially_conserved	TRUE	FALSE	FALSE	TRUE	TRUE
Tcf7l1	OPC	3	Partially_conserved	TRUE	TRUE	TRUE	FALSE	FALSE
Tcf7l2	OPC	3	Partially_conserved	TRUE	TRUE	FALSE	TRUE	FALSE
Thrb	OPC	3	Partially_conserved	FALSE	TRUE	FALSE	TRUE	TRUE
Trp53	OPC	3	Partially_conserved	TRUE	TRUE	TRUE	FALSE	FALSE
Tshz2	OPC	3	Partially_conserved	FALSE	FALSE	TRUE	TRUE	TRUE
Zbtb20	OPC	3	Partially_conserved	FALSE	FALSE	TRUE	TRUE	TRUE
Zeb1	OPC	3	Partially_conserved	FALSE	FALSE	TRUE	TRUE	TRUE
Zfp367	OPC	3	Partially_conserved	FALSE	TRUE	TRUE	FALSE	TRUE
Zfp704	OPC	3	Partially_conserved	TRUE	FALSE	TRUE	FALSE	TRUE
Abhd2	OPC	2	Partially_conserved	FALSE	FALSE	FALSE	TRUE	TRUE
Ahdc1	OPC	2	Partially_conserved	FALSE	FALSE	TRUE	FALSE	TRUE
Arnt2	OPC	2	Partially_conserved	FALSE	FALSE	TRUE	FALSE	TRUE
Ascl1	OPC	2	Partially_conserved	FALSE	FALSE	TRUE	FALSE	TRUE
Atf1	OPC	2	Partially_conserved	FALSE	FALSE	TRUE	FALSE	TRUE
Bcl11a	OPC	2	Partially_conserved	FALSE	FALSE	TRUE	FALSE	TRUE
Bcl11b	OPC	2	Partially_conserved	FALSE	FALSE	TRUE	FALSE	TRUE
Bcl6	OPC	2	Partially_conserved	FALSE	FALSE	TRUE	FALSE	TRUE
Cux2	OPC	2	Partially_conserved	FALSE	FALSE	TRUE	FALSE	TRUE
E2f1	OPC	2	Partially_conserved	FALSE	FALSE	TRUE	FALSE	TRUE
E2f3	OPC	2	Partially_conserved	TRUE	TRUE	FALSE	FALSE	FALSE
E2f5	OPC	2	Partially_conserved	FALSE	FALSE	TRUE	FALSE	TRUE
Epas1	OPC	2	Partially_conserved	FALSE	FALSE	TRUE	FALSE	TRUE
Ets1	OPC	2	Partially_conserved	FALSE	FALSE	TRUE	FALSE	TRUE
Ets2	OPC	2	Partially_conserved	FALSE	FALSE	TRUE	FALSE	TRUE
Etv1	OPC	2	Partially_conserved	FALSE	FALSE	FALSE	TRUE	TRUE
Etv4	OPC	2	Partially_conserved	FALSE	FALSE	TRUE	TRUE	FALSE
Fosb	OPC	2	Partially_conserved	FALSE	TRUE	FALSE	FALSE	TRUE
Gtf2ird1	OPC	2	Partially_conserved	FALSE	FALSE	TRUE	FALSE	TRUE
Hes1	OPC	2	Partially_conserved	FALSE	FALSE	TRUE	FALSE	TRUE
Hes6	OPC	2	Partially_conserved	FALSE	FALSE	TRUE	FALSE	TRUE
Hey1	OPC	2	Partially_conserved	FALSE	FALSE	TRUE	FALSE	TRUE
Hivep2	OPC	2	Partially_conserved	FALSE	FALSE	FALSE	TRUE	TRUE
Hoxa3	OPC	2	Partially_conserved	FALSE	FALSE	TRUE	FALSE	TRUE
Hoxa5	OPC	2	Partially_conserved	FALSE	FALSE	TRUE	FALSE	TRUE
Hoxa6	OPC	2	Partially_conserved	FALSE	FALSE	TRUE	FALSE	TRUE
Hoxb4	OPC	2	Partially_conserved	FALSE	FALSE	TRUE	FALSE	TRUE
Hoxb5	OPC	2	Partially_conserved	FALSE	FALSE	TRUE	FALSE	TRUE
Hoxb6	OPC	2	Partially_conserved	FALSE	FALSE	TRUE	FALSE	TRUE
Hoxc8	OPC	2	Partially_conserved	FALSE	FALSE	TRUE	FALSE	TRUE
Hoxc9	OPC	2	Partially_conserved	FALSE	FALSE	TRUE	FALSE	TRUE
Ikzf2	OPC	2	Partially_conserved	FALSE	FALSE	TRUE	FALSE	TRUE
Irx1	OPC	2	Partially_conserved	FALSE	FALSE	TRUE	FALSE	TRUE
Irx2	OPC	2	Partially_conserved	FALSE	FALSE	TRUE	FALSE	TRUE
Jun	OPC	2	Partially_conserved	FALSE	FALSE	TRUE	FALSE	TRUE
Kcnip3	OPC	2	Partially_conserved	FALSE	FALSE	FALSE	TRUE	TRUE
Klf6	OPC	2	Partially_conserved	FALSE	FALSE	TRUE	FALSE	TRUE
Maz	OPC	2	Partially_conserved	FALSE	FALSE	TRUE	FALSE	TRUE
Mxd3	OPC	2	Partially_conserved	FALSE	FALSE	TRUE	FALSE	TRUE
Mybl1	OPC	2	Partially_conserved	FALSE	FALSE	TRUE	FALSE	TRUE
Mybl2	OPC	2	Partially_conserved	FALSE	FALSE	TRUE	FALSE	TRUE
Nacc2	OPC	2	Partially_conserved	FALSE	FALSE	TRUE	FALSE	TRUE
Ncoa3	OPC	2	Partially_conserved	FALSE	FALSE	TRUE	FALSE	TRUE
Nfia	OPC	2	Partially_conserved	FALSE	FALSE	TRUE	FALSE	TRUE
Nkx2-2	OPC	2	Partially_conserved	FALSE	FALSE	TRUE	FALSE	TRUE
Notch1	OPC	2	Partially_conserved	FALSE	FALSE	TRUE	FALSE	TRUE
Nr2f1	OPC	2	Partially_conserved	FALSE	FALSE	TRUE	FALSE	TRUE
Nr2f2	OPC	2	Partially_conserved	FALSE	FALSE	TRUE	FALSE	TRUE
Nrf1	OPC	2	Partially_conserved	FALSE	TRUE	TRUE	FALSE	FALSE
Olig1	OPC	2	Partially_conserved	FALSE	FALSE	FALSE	TRUE	TRUE
Pbx1	OPC	2	Partially_conserved	FALSE	FALSE	FALSE	TRUE	TRUE
Pknox2	OPC	2	Partially_conserved	FALSE	FALSE	TRUE	FALSE	TRUE
Pou2f1	OPC	2	Partially_conserved	FALSE	FALSE	FALSE	TRUE	TRUE
Pou3f3	OPC	2	Partially_conserved	FALSE	FALSE	TRUE	FALSE	TRUE
Pou3f4	OPC	2	Partially_conserved	FALSE	FALSE	TRUE	FALSE	TRUE
Rarb	OPC	2	Partially_conserved	FALSE	FALSE	TRUE	FALSE	TRUE
Rel	OPC	2	Partially_conserved	FALSE	FALSE	TRUE	FALSE	TRUE
Rfx4	OPC	2	Partially_conserved	FALSE	FALSE	TRUE	FALSE	TRUE
Sall3	OPC	2	Partially_conserved	FALSE	FALSE	TRUE	FALSE	TRUE
Ski	OPC	2	Partially_conserved	FALSE	FALSE	TRUE	FALSE	TRUE
Skil	OPC	2	Partially_conserved	TRUE	TRUE	FALSE	FALSE	FALSE
Smad1	OPC	2	Partially_conserved	FALSE	FALSE	TRUE	FALSE	TRUE
Sox11	OPC	2	Partially_conserved	FALSE	TRUE	TRUE	FALSE	FALSE
Sox12	OPC	2	Partially_conserved	FALSE	FALSE	TRUE	FALSE	TRUE
Sox21	OPC	2	Partially_conserved	FALSE	FALSE	TRUE	FALSE	TRUE
Sox3	OPC	2	Partially_conserved	TRUE	FALSE	FALSE	FALSE	TRUE
Tcf3	OPC	2	Partially_conserved	FALSE	FALSE	TRUE	FALSE	TRUE
Tfdp2	OPC	2	Partially_conserved	FALSE	FALSE	TRUE	FALSE	TRUE
Tgif1	OPC	2	Partially_conserved	TRUE	FALSE	TRUE	FALSE	FALSE
Trps1	OPC	2	Partially_conserved	FALSE	FALSE	TRUE	FALSE	TRUE
Tshz1	OPC	2	Partially_conserved	FALSE	FALSE	TRUE	FALSE	TRUE
Tshz3	OPC	2	Partially_conserved	FALSE	FALSE	TRUE	FALSE	TRUE
Xbp1	OPC	2	Partially_conserved	FALSE	TRUE	FALSE	TRUE	FALSE
Zfhx3	OPC	2	Partially_conserved	TRUE	FALSE	FALSE	FALSE	TRUE
Zfhx4	OPC	2	Partially_conserved	FALSE	TRUE	FALSE	FALSE	TRUE
Zfp710	OPC	2	Partially_conserved	FALSE	FALSE	TRUE	FALSE	TRUE
Zhx2	OPC	2	Partially_conserved	FALSE	FALSE	TRUE	FALSE	TRUE
Aebp1	OPC	1	Species_specific	FALSE	FALSE	FALSE	FALSE	TRUE
Aff1	OPC	1	Species_specific	FALSE	FALSE	FALSE	FALSE	TRUE
Aff3	OPC	1	Species_specific	FALSE	FALSE	FALSE	FALSE	TRUE
Ahr	OPC	1	Species_specific	FALSE	FALSE	FALSE	FALSE	TRUE
Ar	OPC	1	Species_specific	FALSE	FALSE	TRUE	FALSE	FALSE
Atf5	OPC	1	Species_specific	FALSE	FALSE	FALSE	FALSE	TRUE
Atf6b	OPC	1	Species_specific	FALSE	TRUE	FALSE	FALSE	FALSE
Bmal1	OPC	1	Species_specific	FALSE	FALSE	TRUE	FALSE	FALSE
Bmal2	OPC	1	Species_specific	FALSE	FALSE	TRUE	FALSE	FALSE
Cebpg	OPC	1	Species_specific	FALSE	FALSE	FALSE	FALSE	TRUE
Clock	OPC	1	Species_specific	FALSE	FALSE	TRUE	FALSE	FALSE
Creb1	OPC	1	Species_specific	FALSE	TRUE	FALSE	FALSE	FALSE
Creb3	OPC	1	Species_specific	FALSE	TRUE	FALSE	FALSE	FALSE
Creb3l1	OPC	1	Species_specific	FALSE	FALSE	FALSE	FALSE	TRUE
Crem	OPC	1	Species_specific	FALSE	FALSE	FALSE	FALSE	TRUE
Csrnp3	OPC	1	Species_specific	FALSE	FALSE	FALSE	FALSE	TRUE
Ctcf	OPC	1	Species_specific	FALSE	FALSE	TRUE	FALSE	FALSE
Dach1	OPC	1	Species_specific	FALSE	FALSE	TRUE	FALSE	FALSE
Dach2	OPC	1	Species_specific	FALSE	FALSE	TRUE	FALSE	FALSE
Deaf1	OPC	1	Species_specific	FALSE	FALSE	TRUE	FALSE	FALSE
Dmrt3	OPC	1	Species_specific	FALSE	FALSE	TRUE	FALSE	FALSE
E2f8	OPC	1	Species_specific	FALSE	FALSE	TRUE	FALSE	FALSE
Ebf1	OPC	1	Species_specific	FALSE	FALSE	FALSE	TRUE	FALSE
Ecsit	OPC	1	Species_specific	FALSE	FALSE	FALSE	FALSE	TRUE
Elf2	OPC	1	Species_specific	FALSE	FALSE	TRUE	FALSE	FALSE
Elf4	OPC	1	Species_specific	TRUE	FALSE	FALSE	FALSE	FALSE
Elk1	OPC	1	Species_specific	FALSE	FALSE	FALSE	FALSE	TRUE
Elk3	OPC	1	Species_specific	FALSE	FALSE	TRUE	FALSE	FALSE
Eno1	OPC	1	Species_specific	FALSE	FALSE	FALSE	TRUE	FALSE
Esr2	OPC	1	Species_specific	FALSE	FALSE	FALSE	FALSE	TRUE
Esrrg	OPC	1	Species_specific	FALSE	FALSE	FALSE	FALSE	TRUE
Figla	OPC	1	Species_specific	FALSE	FALSE	TRUE	FALSE	FALSE
Fosl1	OPC	1	Species_specific	FALSE	TRUE	FALSE	FALSE	FALSE
Fosl2	OPC	1	Species_specific	FALSE	TRUE	FALSE	FALSE	FALSE
Foxm1	OPC	1	Species_specific	FALSE	FALSE	FALSE	FALSE	TRUE
Foxn2	OPC	1	Species_specific	FALSE	TRUE	FALSE	FALSE	FALSE
Foxn3	OPC	1	Species_specific	FALSE	FALSE	FALSE	FALSE	TRUE
Foxo6	OPC	1	Species_specific	FALSE	FALSE	TRUE	FALSE	FALSE
Foxp1	OPC	1	Species_specific	FALSE	FALSE	TRUE	FALSE	FALSE
Foxp2	OPC	1	Species_specific	FALSE	FALSE	FALSE	TRUE	FALSE
Gli2	OPC	1	Species_specific	FALSE	FALSE	TRUE	FALSE	FALSE
Gsx1	OPC	1	Species_specific	FALSE	FALSE	TRUE	FALSE	FALSE
Hdx	OPC	1	Species_specific	FALSE	FALSE	FALSE	FALSE	TRUE
Hes5	OPC	1	Species_specific	FALSE	FALSE	FALSE	FALSE	TRUE
Hic2	OPC	1	Species_specific	FALSE	FALSE	TRUE	FALSE	FALSE
Hif1a	OPC	1	Species_specific	TRUE	FALSE	FALSE	FALSE	FALSE
Hif3a	OPC	1	Species_specific	FALSE	FALSE	FALSE	FALSE	TRUE
Hivep1	OPC	1	Species_specific	FALSE	FALSE	FALSE	FALSE	TRUE
Hlf	OPC	1	Species_specific	FALSE	FALSE	TRUE	FALSE	FALSE
Hoxa10	OPC	1	Species_specific	FALSE	FALSE	FALSE	FALSE	TRUE
Hoxa2	OPC	1	Species_specific	FALSE	FALSE	TRUE	FALSE	FALSE
Hoxa4	OPC	1	Species_specific	FALSE	FALSE	TRUE	FALSE	FALSE
Hoxa7	OPC	1	Species_specific	FALSE	FALSE	FALSE	FALSE	TRUE
Hoxa9	OPC	1	Species_specific	FALSE	FALSE	FALSE	FALSE	TRUE
Hoxb2	OPC	1	Species_specific	FALSE	FALSE	FALSE	FALSE	TRUE
Hoxb3	OPC	1	Species_specific	FALSE	FALSE	FALSE	FALSE	TRUE
Hoxb8	OPC	1	Species_specific	FALSE	FALSE	FALSE	FALSE	TRUE
Hoxb9	OPC	1	Species_specific	FALSE	FALSE	TRUE	FALSE	FALSE
Hoxc10	OPC	1	Species_specific	FALSE	FALSE	FALSE	FALSE	TRUE
Hoxc4	OPC	1	Species_specific	FALSE	FALSE	FALSE	FALSE	TRUE
Hoxc6	OPC	1	Species_specific	FALSE	FALSE	FALSE	FALSE	TRUE
Jdp2	OPC	1	Species_specific	FALSE	FALSE	FALSE	FALSE	TRUE
Jund	OPC	1	Species_specific	FALSE	FALSE	FALSE	FALSE	TRUE
Klf10	OPC	1	Species_specific	FALSE	FALSE	TRUE	FALSE	FALSE
Klf13	OPC	1	Species_specific	TRUE	FALSE	FALSE	FALSE	FALSE
Klf3	OPC	1	Species_specific	FALSE	FALSE	TRUE	FALSE	FALSE
Klf7	OPC	1	Species_specific	FALSE	FALSE	TRUE	FALSE	FALSE
Lef1	OPC	1	Species_specific	FALSE	TRUE	FALSE	FALSE	FALSE
Litaf	OPC	1	Species_specific	FALSE	FALSE	FALSE	FALSE	TRUE
Lrrfip1	OPC	1	Species_specific	FALSE	FALSE	FALSE	FALSE	TRUE
Maf	OPC	1	Species_specific	FALSE	FALSE	TRUE	FALSE	FALSE
Maff	OPC	1	Species_specific	FALSE	FALSE	FALSE	FALSE	TRUE
Mef2c	OPC	1	Species_specific	FALSE	FALSE	FALSE	FALSE	TRUE
Mef2d	OPC	1	Species_specific	FALSE	FALSE	TRUE	FALSE	FALSE
Mesp1	OPC	1	Species_specific	FALSE	FALSE	FALSE	FALSE	TRUE
Mkx	OPC	1	Species_specific	FALSE	FALSE	TRUE	FALSE	FALSE
Mlxipl	OPC	1	Species_specific	TRUE	FALSE	FALSE	FALSE	FALSE
Mrtfb	OPC	1	Species_specific	FALSE	FALSE	FALSE	FALSE	TRUE
Mxi1	OPC	1	Species_specific	FALSE	FALSE	FALSE	FALSE	TRUE
Nfic	OPC	1	Species_specific	FALSE	FALSE	FALSE	FALSE	TRUE
Nfil3	OPC	1	Species_specific	FALSE	FALSE	TRUE	FALSE	FALSE
Nfix	OPC	1	Species_specific	FALSE	FALSE	TRUE	FALSE	FALSE
Nfkb1	OPC	1	Species_specific	FALSE	FALSE	TRUE	FALSE	FALSE
Nfxl1	OPC	1	Species_specific	FALSE	FALSE	FALSE	FALSE	TRUE
Nfya	OPC	1	Species_specific	FALSE	TRUE	FALSE	FALSE	FALSE
Nkx6-1	OPC	1	Species_specific	FALSE	FALSE	FALSE	FALSE	TRUE
Notch2	OPC	1	Species_specific	FALSE	FALSE	FALSE	FALSE	TRUE
Npas2	OPC	1	Species_specific	FALSE	FALSE	FALSE	FALSE	TRUE
Nr3c1	OPC	1	Species_specific	FALSE	FALSE	FALSE	FALSE	TRUE
Nr3c2	OPC	1	Species_specific	FALSE	FALSE	TRUE	FALSE	FALSE
Nr4a1	OPC	1	Species_specific	FALSE	FALSE	FALSE	FALSE	TRUE
Nr4a3	OPC	1	Species_specific	FALSE	FALSE	TRUE	FALSE	FALSE
Pax3	OPC	1	Species_specific	FALSE	FALSE	FALSE	FALSE	TRUE
Pbx3	OPC	1	Species_specific	FALSE	FALSE	FALSE	FALSE	TRUE
Pbx4	OPC	1	Species_specific	FALSE	FALSE	FALSE	FALSE	TRUE
Pde3a	OPC	1	Species_specific	FALSE	FALSE	TRUE	FALSE	FALSE
Pou6f2	OPC	1	Species_specific	FALSE	FALSE	FALSE	FALSE	TRUE
Ppara	OPC	1	Species_specific	FALSE	FALSE	TRUE	FALSE	FALSE
Prdm10	OPC	1	Species_specific	FALSE	FALSE	TRUE	FALSE	FALSE
Prdm15	OPC	1	Species_specific	FALSE	FALSE	FALSE	FALSE	TRUE
Prdm4	OPC	1	Species_specific	FALSE	FALSE	TRUE	FALSE	FALSE
Prdm5	OPC	1	Species_specific	FALSE	FALSE	FALSE	FALSE	TRUE
Rfx1	OPC	1	Species_specific	FALSE	FALSE	FALSE	FALSE	TRUE
Rfx2	OPC	1	Species_specific	FALSE	FALSE	FALSE	FALSE	TRUE
Rorb	OPC	1	Species_specific	FALSE	FALSE	TRUE	FALSE	FALSE
Rpf2	OPC	1	Species_specific	FALSE	FALSE	TRUE	FALSE	FALSE
Runx1	OPC	1	Species_specific	FALSE	FALSE	TRUE	FALSE	FALSE
Rxra	OPC	1	Species_specific	FALSE	FALSE	TRUE	FALSE	FALSE
Sall1	OPC	1	Species_specific	FALSE	FALSE	TRUE	FALSE	FALSE
Sall2	OPC	1	Species_specific	FALSE	FALSE	FALSE	FALSE	TRUE
Samd11	OPC	1	Species_specific	FALSE	FALSE	TRUE	FALSE	FALSE
Smad3	OPC	1	Species_specific	FALSE	FALSE	FALSE	FALSE	TRUE
Sox15	OPC	1	Species_specific	FALSE	FALSE	FALSE	FALSE	TRUE
Sox8	OPC	1	Species_specific	FALSE	FALSE	FALSE	TRUE	FALSE
Sox9	OPC	1	Species_specific	FALSE	FALSE	FALSE	FALSE	TRUE
Sp3	OPC	1	Species_specific	FALSE	FALSE	TRUE	FALSE	FALSE
Sp4	OPC	1	Species_specific	FALSE	FALSE	FALSE	FALSE	TRUE
Spen	OPC	1	Species_specific	FALSE	FALSE	TRUE	FALSE	FALSE
Srf	OPC	1	Species_specific	FALSE	TRUE	FALSE	FALSE	FALSE
Ss18l1	OPC	1	Species_specific	FALSE	FALSE	TRUE	FALSE	FALSE
Stat1	OPC	1	Species_specific	FALSE	FALSE	TRUE	FALSE	FALSE
Stat3	OPC	1	Species_specific	FALSE	TRUE	FALSE	FALSE	FALSE
Stat5b	OPC	1	Species_specific	FALSE	FALSE	FALSE	FALSE	TRUE
Stat6	OPC	1	Species_specific	FALSE	TRUE	FALSE	FALSE	FALSE
Tbx2	OPC	1	Species_specific	TRUE	FALSE	FALSE	FALSE	FALSE
Tead1	OPC	1	Species_specific	FALSE	FALSE	TRUE	FALSE	FALSE
Tfap4	OPC	1	Species_specific	FALSE	FALSE	TRUE	FALSE	FALSE
Tfdp1	OPC	1	Species_specific	FALSE	FALSE	TRUE	FALSE	FALSE
Vezf1	OPC	1	Species_specific	FALSE	FALSE	TRUE	FALSE	FALSE
Zbtb14	OPC	1	Species_specific	FALSE	FALSE	TRUE	FALSE	FALSE
Zbtb16	OPC	1	Species_specific	FALSE	FALSE	FALSE	FALSE	TRUE
Zbtb38	OPC	1	Species_specific	FALSE	FALSE	FALSE	FALSE	TRUE
Zbtb47	OPC	1	Species_specific	FALSE	FALSE	FALSE	FALSE	TRUE
Zbtb5	OPC	1	Species_specific	FALSE	FALSE	FALSE	FALSE	TRUE
Zbtb8b	OPC	1	Species_specific	FALSE	FALSE	FALSE	FALSE	TRUE
Zc3h8	OPC	1	Species_specific	FALSE	FALSE	FALSE	FALSE	TRUE
Zeb2	OPC	1	Species_specific	FALSE	TRUE	FALSE	FALSE	FALSE
Zfhx2	OPC	1	Species_specific	FALSE	FALSE	FALSE	FALSE	TRUE
Zfp219	OPC	1	Species_specific	FALSE	FALSE	FALSE	FALSE	TRUE
Zfp236	OPC	1	Species_specific	FALSE	FALSE	FALSE	FALSE	TRUE
Zfp275	OPC	1	Species_specific	FALSE	FALSE	FALSE	FALSE	TRUE
Zfp30	OPC	1	Species_specific	FALSE	FALSE	FALSE	FALSE	TRUE
Zfp395	OPC	1	Species_specific	FALSE	FALSE	TRUE	FALSE	FALSE
Zfp423	OPC	1	Species_specific	FALSE	FALSE	TRUE	FALSE	FALSE
Zfp438	OPC	1	Species_specific	FALSE	FALSE	FALSE	FALSE	TRUE
Zfp454	OPC	1	Species_specific	FALSE	FALSE	FALSE	FALSE	TRUE
Zfp507	OPC	1	Species_specific	FALSE	FALSE	TRUE	FALSE	FALSE
Zfp516	OPC	1	Species_specific	FALSE	TRUE	FALSE	FALSE	FALSE
Zfp518a	OPC	1	Species_specific	FALSE	FALSE	TRUE	FALSE	FALSE
Zfp518b	OPC	1	Species_specific	FALSE	FALSE	TRUE	FALSE	FALSE
Zfp574	OPC	1	Species_specific	FALSE	FALSE	FALSE	FALSE	TRUE
Zfp711	OPC	1	Species_specific	FALSE	FALSE	FALSE	FALSE	TRUE
Zfp821	OPC	1	Species_specific	FALSE	TRUE	FALSE	FALSE	FALSE
Zic1	OPC	1	Species_specific	FALSE	FALSE	FALSE	FALSE	TRUE
Zkscan16	OPC	1	Species_specific	FALSE	FALSE	FALSE	FALSE	TRUE
Zkscan17	OPC	1	Species_specific	FALSE	FALSE	FALSE	FALSE	TRUE

## Sheet: S6_GO_Enrichment
Supplementary Table S6. Gene Ontology biological process enrichment results for conserved gene modules.
Complete GO BP enrichment results for each of the four conserved gene modules, generated using clusterProfiler with org.Mm.eg.db (Benjamini-Hochberg adjusted p-value < 0.05, q-value < 0.1).
module	ID	Description	GeneRatio	BgRatio	pvalue	p.adjust	qvalue	geneID	Count
Module1	GO:0001667	ameboidal-type cell migration	9/91	278/28928	2.41965e-07	0.000390355	0.000274204	Adipor2/Fut8/Kank1/Rac1/Sema4c/Sema5a/Sema5b/Sema6d/Zeb2	9
Module1	GO:0031345	negative regulation of cell projection organization	8/91	218/28928	4.54499e-07	0.000390355	0.000274204	Dpysl3/Fyn/Kank1/Mbp/Rapgef2/Sema5a/Sema6d/Tnr	8
Module1	GO:0046148	pigment biosynthetic process	5/91	53/28928	7.02104e-07	0.000390355	0.000274204	Cpox/Pgrmc1/Rapgef2/Sox2/Zeb2	5
Module1	GO:0071526	semaphorin-plexin signaling pathway	5/91	54/28928	7.71834e-07	0.000390355	0.000274204	Rac1/Sema4c/Sema5a/Sema5b/Sema6d	5
Module1	GO:0030865	cortical cytoskeleton organization	5/91	57/28928	1.01433e-06	0.000410399	0.000288284	Epb41l2/Fmnl2/Kif21a/Rac1/Rhoq	5
Module1	GO:0007264	small GTPase-mediated signal transduction	10/91	444/28928	1.39152e-06	0.000412401	0.00028969	Auts2/Dock10/Dock4/Kank1/Rac1/Rapgef2/Rasa3/Rhoq/Rras2/Vav2	10
Module1	GO:0001755	neural crest cell migration	5/91	61/28928	1.42699e-06	0.000412401	0.00028969	Sema4c/Sema5a/Sema5b/Sema6d/Zeb2	5
Module1	GO:0090497	mesenchymal cell migration	5/91	63/28928	1.67765e-06	0.000424236	0.000298004	Sema4c/Sema5a/Sema5b/Sema6d/Zeb2	5
Module1	GO:0040013	negative regulation of locomotion	9/91	360/28928	2.07024e-06	0.000441015	0.00030979	Abr/Adipor2/Dpysl3/Kank1/Rac1/Sema5a/Sema6d/Vash1/Zeb2	9
Module1	GO:0031346	positive regulation of cell projection organization	10/91	471/28928	2.35733e-06	0.000441015	0.00030979	Auts2/Creb3l2/Dpysl3/Fyn/Rac1/Rapgef2/Rhoq/Sema5a/Skil/Zeb2	10
Module1	GO:0030900	forebrain development	10/91	480/28928	2.78875e-06	0.000441015	0.00030979	Cnp/Fgfr2/Fyn/Rac1/Rapgef2/Sema5a/Sox2/Tcf7l2/Tnr/Zeb2	10
Module1	GO:0042440	pigment metabolic process	5/91	71/28928	3.04669e-06	0.000441015	0.00030979	Cpox/Pgrmc1/Rapgef2/Sox2/Zeb2	5
Module1	GO:0050767	regulation of neurogenesis	10/91	485/28928	3.05691e-06	0.000441015	0.00030979	Mbp/Rapgef2/Sema5a/Sema6d/Sirt2/Skil/Sox2/Tnr/Zeb2/Zfp488	10
Module1	GO:0042552	myelination	7/91	200/28928	3.36742e-06	0.000441015	0.00030979	Atrn/Fyn/Mbp/Sirt2/Tcf7l2/Tnfrsf21/Zfp488	7
Module1	GO:0060560	developmental growth involved in morphogenesis	8/91	286/28928	3.45912e-06	0.000441015	0.00030979	Auts2/Fgfr2/Sema5a/Sema5b/Sema6d/Slc12a2/Tnr/Zeb2	8
Module1	GO:0007272	ensheathment of neurons	7/91	203/28928	3.71484e-06	0.000441015	0.00030979	Atrn/Fyn/Mbp/Sirt2/Tcf7l2/Tnfrsf21/Zfp488	7
Module1	GO:0008366	axon ensheathment	7/91	203/28928	3.71484e-06	0.000441015	0.00030979	Atrn/Fyn/Mbp/Sirt2/Tcf7l2/Tnfrsf21/Zfp488	7
Module1	GO:0050807	regulation of synapse organization	9/91	390/28928	3.97139e-06	0.000441015	0.00030979	Dock10/Dock4/Fyn/Mdga2/Pgrmc1/Rac1/Rapgef2/Sema4c/Tanc2	9
Module1	GO:0048709	oligodendrocyte differentiation	6/91	135/28928	4.44777e-06	0.000441015	0.00030979	Cnp/Eif2b1/Sirt2/Tcf7l2/Tnfrsf21/Zfp488	6
Module1	GO:0048863	stem cell differentiation	8/91	297/28928	4.56562e-06	0.000441015	0.00030979	Fgfr2/Sema4c/Sema5a/Sema5b/Sema6d/Sox2/Tcf7l1/Zeb2	8
Module1	GO:0050803	regulation of synapse structure or activity	9/91	398/28928	4.67991e-06	0.000441015	0.00030979	Dock10/Dock4/Fyn/Mdga2/Pgrmc1/Rac1/Rapgef2/Sema4c/Tanc2	9
Module1	GO:0051896	regulation of phosphatidylinositol 3-kinase/protein kinase B signal transduction	8/91	299/28928	4.79601e-06	0.000441015	0.00030979	Fyn/Inpp4b/Pde3b/Rac1/Sema5a/Tcf7l2/Vav2/Xbp1	8
Module1	GO:0010764	negative regulation of fibroblast migration	3/91	12/28928	6.49026e-06	0.000551884	0.00038767	Adipor2/Rac1/Zeb2	3
Module1	GO:0060070	canonical Wnt signaling pathway	8/91	312/28928	6.54731e-06	0.000551884	0.00038767	Amer2/Fgfr2/Kank1/Sema5a/Sox2/Tcf7l1/Tcf7l2/Zeb2	8
Module1	GO:0010721	negative regulation of cell development	8/91	314/28928	6.85961e-06	0.00055508	0.000389915	Inpp4b/Mbp/Rapgef2/Sema5a/Sema6d/Sirt2/Tnr/Zfp608	8
Module1	GO:0014032	neural crest cell development	5/91	87/28928	8.3109e-06	0.000646652	0.00045424	Sema4c/Sema5a/Sema5b/Sema6d/Zeb2	5
Module1	GO:0030336	negative regulation of cell migration	8/91	326/28928	9.01061e-06	0.000675128	0.000474243	Abr/Adipor2/Dpysl3/Kank1/Rac1/Sema6d/Vash1/Zeb2	8
Module1	GO:0010977	negative regulation of neuron projection development	6/91	160/28928	1.17843e-05	0.000851416	0.000598076	Dpysl3/Kank1/Mbp/Sema5a/Sema6d/Tnr	6
Module1	GO:2000146	negative regulation of cell motility	8/91	342/28928	1.27428e-05	0.000854746	0.000600415	Abr/Adipor2/Dpysl3/Kank1/Rac1/Sema6d/Vash1/Zeb2	8
Module1	GO:0043491	phosphatidylinositol 3-kinase/protein kinase B signal transduction	8/91	343/28928	1.30139e-05	0.000854746	0.000600415	Fyn/Inpp4b/Pde3b/Rac1/Sema5a/Tcf7l2/Vav2/Xbp1	8
Module1	GO:0050768	negative regulation of neurogenesis	6/91	163/28928	1.30979e-05	0.000854746	0.000600415	Mbp/Rapgef2/Sema5a/Sema6d/Sirt2/Tnr	6
Module1	GO:0002088	lens development in camera-type eye	5/91	97/28928	1.41416e-05	0.000894012	0.000627997	Fgfr2/Hipk2/Skil/Sox2/Zeb2	5
Module1	GO:0048864	stem cell development	5/91	98/28928	1.48651e-05	0.000911275	0.000640124	Sema4c/Sema5a/Sema5b/Sema6d/Zeb2	5
Module1	GO:0060828	regulation of canonical Wnt signaling pathway	7/91	255/28928	1.64165e-05	0.00096711	0.000679344	Amer2/Fgfr2/Kank1/Sema5a/Sox2/Tcf7l2/Zeb2	7
Module1	GO:0016055	Wnt signaling pathway	9/91	467/28928	1.67635e-05	0.00096711	0.000679344	Amer2/Fgfr2/Kank1/Rac1/Sema5a/Sox2/Tcf7l1/Tcf7l2/Zeb2	9
Module1	GO:0014033	neural crest cell differentiation	5/91	101/28928	1.72101e-05	0.00096711	0.000679344	Sema4c/Sema5a/Sema5b/Sema6d/Zeb2	5
Module1	GO:0051961	negative regulation of nervous system development	6/91	173/28928	1.83572e-05	0.00100369	0.000705041	Mbp/Rapgef2/Sema5a/Sema6d/Sirt2/Tnr	6
Module1	GO:0048762	mesenchymal cell differentiation	7/91	263/28928	2.00209e-05	0.00106585	0.000748704	Fgfr2/Sema4c/Sema5a/Sema5b/Sema6d/Tcf7l2/Zeb2	7
Module1	GO:0050770	regulation of axonogenesis	6/91	178/28928	2.15613e-05	0.00111843	0.000785636	Mbp/Sema5a/Sema6d/Skil/Tnr/Zeb2	6
Module1	GO:0021954	central nervous system neuron development	5/91	111/28928	2.71675e-05	0.00136378	0.000957987	Agbl4/Fgfr2/Rac1/Rapgef2/Zeb2	5
Module1	GO:0150052	regulation of postsynapse assembly	4/91	55/28928	2.76397e-05	0.00136378	0.000957987	Dock10/Dock4/Rac1/Sema4c	4
Module1	GO:0099175	regulation of postsynapse organization	6/91	191/28928	3.20421e-05	0.00154336	0.00108413	Dock10/Dock4/Fyn/Rac1/Sema4c/Tanc2	6
Module1	GO:0061042	vascular wound healing	3/91	20/28928	3.30233e-05	0.00155363	0.00109134	Adipor2/Slc12a2/Xbp1	3
Module1	GO:0048713	regulation of oligodendrocyte differentiation	4/91	59/28928	3.65318e-05	0.00164231	0.00115364	Sirt2/Tcf7l2/Tnfrsf21/Zfp488	4
Module1	GO:0050771	negative regulation of axonogenesis	4/91	59/28928	3.65318e-05	0.00164231	0.00115364	Mbp/Sema5a/Sema6d/Tnr	4
Module1	GO:0035633	maintenance of blood-brain barrier	3/91	23/28928	5.09523e-05	0.0022408	0.00157404	Mbp/Slc12a2/Zeb2	3
Module1	GO:0042063	gliogenesis	8/91	417/28928	5.21862e-05	0.00224623	0.00157786	Cnp/Eif2b1/Rras2/Sirt2/Tcf7l2/Tnfrsf21/Zeb2/Zfp488	8
Module1	GO:0031641	regulation of myelination	4/91	65/28928	5.35677e-05	0.00225765	0.00158588	Sirt2/Tcf7l2/Tnfrsf21/Zfp488	4
Module1	GO:0010001	glial cell differentiation	7/91	309/28928	5.57307e-05	0.00225806	0.00158617	Cnp/Eif2b1/Sirt2/Tcf7l2/Tnfrsf21/Zeb2/Zfp488	7
Module1	GO:0051897	positive regulation of phosphatidylinositol 3-kinase/protein kinase B signal transduction	6/91	211/28928	5.58097e-05	0.00225806	0.00158617	Fyn/Rac1/Sema5a/Tcf7l2/Vav2/Xbp1	6
Module1	GO:0099173	postsynapse organization	7/91	314/28928	6.16405e-05	0.00242198	0.00170132	Dlg2/Dock10/Dock4/Fyn/Rac1/Sema4c/Tanc2	7
Module1	GO:0048675	axon extension	5/91	132/28928	6.22556e-05	0.00242198	0.00170132	Auts2/Sema5a/Sema5b/Sema6d/Tnr	5
Module1	GO:0001764	neuron migration	6/91	216/28928	6.35356e-05	0.00242514	0.00170354	Astn1/Auts2/Fyn/Mdga2/Rac1/Rapgef2	6
Module1	GO:0008361	regulation of cell size	6/91	217/28928	6.51786e-05	0.00244178	0.00171523	Rac1/Sema5a/Sema6d/Slc12a2/Tnr/Vav2	6
Module1	GO:0045765	regulation of angiogenesis	7/91	319/28928	6.80537e-05	0.00250314	0.00175833	Fyn/Hipk2/Pde3b/Sema5a/Slc12a2/Vash1/Xbp1	7
Module1	GO:0007162	negative regulation of cell adhesion	7/91	326/28928	7.79399e-05	0.00276618	0.0019431	Kank1/Mbp/Pde3b/Sema5a/Tnfrsf21/Tnr/Zfp608	7
Module1	GO:1901342	regulation of vasculature development	7/91	326/28928	7.79399e-05	0.00276618	0.0019431	Fyn/Hipk2/Pde3b/Sema5a/Slc12a2/Vash1/Xbp1	7
Module1	GO:0060485	mesenchyme development	7/91	328/28928	8.09703e-05	0.00281163	0.00197503	Fgfr2/Sema4c/Sema5a/Sema5b/Sema6d/Tcf7l2/Zeb2	7
Module1	GO:0030111	regulation of Wnt signaling pathway	7/91	329/28928	8.25212e-05	0.00281163	0.00197503	Amer2/Fgfr2/Kank1/Sema5a/Sox2/Tcf7l2/Zeb2	7
Module1	GO:0060055	angiogenesis involved in wound healing	3/91	27/28928	8.339e-05	0.00281163	0.00197503	Adipor2/Slc12a2/Xbp1	3
Module1	GO:0009582	detection of abiotic stimulus	5/91	142/28928	8.79848e-05	0.00291792	0.00204969	Fyn/Sema5a/Sema5b/Slc12a2/Sox2	5
Module1	GO:0009581	detection of external stimulus	5/91	143/28928	9.09481e-05	0.00296755	0.00208455	Fyn/Sema5a/Sema5b/Slc12a2/Sox2	5
Module1	GO:0010761	fibroblast migration	4/91	75/28928	9.38886e-05	0.00301487	0.00211779	Adipor2/Fut8/Rac1/Zeb2	4
Module1	GO:0008360	regulation of cell shape	5/91	146/28928	0.0001003	0.00317043	0.00222707	Epb41l2/Fmnl2/Fyn/Rac1/Rhoq	5
Module1	GO:0021782	glial cell development	5/91	147/28928	0.000103576	0.00322362	0.00226442	Eif2b1/Sirt2/Tcf7l2/Zeb2/Zfp488	5
Module1	GO:0046847	filopodium assembly	4/91	80/28928	0.000120716	0.00370012	0.00259914	Dpysl3/Fgd3/Rac1/Rhoq	4
Module1	GO:0007015	actin filament organization	8/91	476/28928	0.000130517	0.00394082	0.00276822	Arhgef10l/Dpysl3/Kank1/Myo1e/Rac1/Rhoq/Sema5a/Zeb2	8
Module1	GO:0006935	chemotaxis	8/91	481/28928	0.000140186	0.00417054	0.00292959	Dock4/Kif21a/Mcu/Rac1/Sema4c/Sema5a/Sema6d/Slc12a2	8
Module1	GO:0042330	taxis	8/91	483/28928	0.000144216	0.00422826	0.00297013	Dock4/Kif21a/Mcu/Rac1/Sema4c/Sema5a/Sema6d/Slc12a2	8
Module1	GO:0021953	central nervous system neuron differentiation	6/91	253/28928	0.000151081	0.00436625	0.00306706	Agbl4/Fgfr2/Rac1/Rapgef2/Sox2/Zeb2	6
Module1	GO:0007411	axon guidance	6/91	258/28928	0.000167985	0.00475204	0.00333806	Kif21a/Rac1/Sema4c/Sema5a/Sema5b/Sema6d	6
Module1	GO:0097485	neuron projection guidance	6/91	259/28928	0.000171539	0.00475204	0.00333806	Kif21a/Rac1/Sema4c/Sema5a/Sema5b/Sema6d	6
Module1	GO:0001824	blastocyst development	5/91	164/28928	0.000172911	0.00475204	0.00333806	Actl6a/Agbl4/Skil/Sox2/Specc1	5
Module1	GO:0009746	response to hexose	6/91	260/28928	0.000175151	0.00475204	0.00333806	Adipor2/Eif2b1/Pde3b/Rac1/Tcf7l2/Xbp1	6
Module1	GO:1904951	positive regulation of establishment of protein localization	7/91	372/28928	0.000176175	0.00475204	0.00333806	Frmd4a/Fyn/Mcu/Pgrmc1/Rac1/Tcf7l2/Xbp1	7
Module1	GO:0021536	diencephalon development	4/91	89/28928	0.000182386	0.00485482	0.00341026	Sema5a/Sox2/Tcf7l2/Zeb2	4
Module1	GO:0034284	response to monosaccharide	6/91	268/28928	0.000206271	0.0054193	0.00380677	Adipor2/Eif2b1/Pde3b/Rac1/Tcf7l2/Xbp1	6
Module1	GO:0030517	negative regulation of axon extension	3/91	37/28928	0.000216533	0.00561597	0.00394493	Sema5a/Sema6d/Tnr	3
Module1	GO:0097581	lamellipodium organization	4/91	94/28928	0.000225083	0.00576384	0.0040488	Auts2/Kank1/Rac1/Vav2	4
Module1	GO:0071560	cellular response to transforming growth factor beta stimulus	6/91	281/28928	0.000265992	0.00672627	0.00472486	Fut8/Fyn/Hipk2/Skil/Xbp1/Zeb2	6
Module1	GO:0051491	positive regulation of filopodium assembly	3/91	40/28928	0.000273462	0.0067732	0.00475782	Dpysl3/Rac1/Rhoq	3
Module1	GO:0045685	regulation of glial cell differentiation	4/91	99/28928	0.000274544	0.0067732	0.00475782	Sirt2/Tcf7l2/Tnfrsf21/Zfp488	4
Module1	GO:0022604	regulation of cell morphogenesis	6/91	284/28928	0.000281532	0.00686191	0.00482013	Epb41l2/Fmnl2/Fyn/Kank1/Rac1/Rhoq	6
Module1	GO:0048588	developmental cell growth	6/91	285/28928	0.000286867	0.00690871	0.00485301	Auts2/Sema5a/Sema5b/Sema6d/Tnr/Zeb2	6
Module1	GO:0070306	lens fiber cell differentiation	3/91	41/28928	0.000294381	0.00700626	0.00492154	Fgfr2/Skil/Zeb2	3
Module1	GO:0071559	response to transforming growth factor beta	6/91	288/28928	0.000303352	0.00713582	0.00501254	Fut8/Fyn/Hipk2/Skil/Xbp1/Zeb2	6
Module1	GO:0032535	regulation of cellular component size	7/91	411/28928	0.000322499	0.00749903	0.00526768	Kank1/Rac1/Sema5a/Sema6d/Slc12a2/Tnr/Vav2	7
Module1	GO:0099068	postsynapse assembly	4/91	104/28928	0.000331365	0.00755716	0.00530852	Dock10/Dock4/Rac1/Sema4c	4
Module1	GO:0009743	response to carbohydrate	6/91	293/28928	0.00033247	0.00755716	0.00530852	Adipor2/Eif2b1/Pde3b/Rac1/Tcf7l2/Xbp1	6
Module1	GO:0030866	cortical actin cytoskeleton organization	3/91	43/28928	0.000339256	0.00762573	0.00535668	Epb41l2/Fmnl2/Rhoq	3
Module1	GO:0048813	dendrite morphogenesis	5/91	194/28928	0.000375586	0.00834956	0.00586513	Dock10/Fyn/Rac1/Rapgef2/Tanc2	5
Module1	GO:0043010	camera-type eye development	7/91	423/28928	0.000383242	0.00842716	0.00591964	Actl6a/Fgfr2/Hipk2/Sdk1/Skil/Sox2/Zeb2	7
Module1	GO:0007416	synapse assembly	6/91	304/28928	0.00040425	0.00879352	0.00617699	Dock10/Dock4/Mdga2/Rac1/Sdk1/Sema4c	6
Module1	GO:0090263	positive regulation of canonical Wnt signaling pathway	4/91	110/28928	0.000410121	0.00882632	0.00620003	Fgfr2/Kank1/Sema5a/Zeb2	4
Module1	GO:0007158	neuron cell-cell adhesion	2/91	10/28928	0.000433258	0.00913001	0.00641336	Astn1/Tnr	2
Module1	GO:0090649	response to oxygen-glucose deprivation	2/91	10/28928	0.000433258	0.00913001	0.00641336	Sox2/Zeb2	2
Module1	GO:1901888	regulation of cell junction assembly	6/91	309/28928	0.000440634	0.00918972	0.0064553	Dock10/Dock4/Mdga2/Rac1/Rapgef2/Sema4c	6
Module1	GO:1990138	neuron projection extension	5/91	202/28928	0.000451662	0.0093236	0.00654935	Auts2/Sema5a/Sema5b/Sema6d/Tnr	5
Module1	GO:0051222	positive regulation of protein transport	6/91	315/28928	0.000487618	0.00996415	0.0069993	Frmd4a/Mcu/Pgrmc1/Rac1/Tcf7l2/Xbp1	6
Module1	GO:0048640	negative regulation of developmental growth	4/91	116/28928	0.000501415	0.0101436	0.00712537	Sema5a/Sema6d/Tcf7l2/Tnr	4
Module1	GO:0051963	regulation of synapse assembly	5/91	208/28928	0.000515938	0.0103341	0.00725917	Dock10/Dock4/Mdga2/Rac1/Sema4c	5
Module1	GO:0009750	response to fructose	2/91	11/28928	0.000528453	0.0103792	0.00729087	Adipor2/Xbp1	2
Module1	GO:0061043	regulation of vascular wound healing	2/91	11/28928	0.000528453	0.0103792	0.00729087	Slc12a2/Xbp1	2
Module1	GO:0016525	negative regulation of angiogenesis	4/91	118/28928	0.000534819	0.0104033	0.00730776	Fyn/Pde3b/Slc12a2/Vash1	4
Module1	GO:2000181	negative regulation of blood vessel morphogenesis	4/91	120/28928	0.000569777	0.0109777	0.00771127	Fyn/Pde3b/Slc12a2/Vash1	4
Module1	GO:1901343	negative regulation of vasculature development	4/91	121/28928	0.000587851	0.0110474	0.00776023	Fyn/Pde3b/Slc12a2/Vash1	4
Module1	GO:0008089	anterograde axonal transport	3/91	52/28928	0.000595239	0.0110474	0.00776023	Agbl4/Dlg2/Kif21a	3
Module1	GO:0010762	regulation of fibroblast migration	3/91	52/28928	0.000595239	0.0110474	0.00776023	Adipor2/Rac1/Zeb2	3
Module1	GO:1902743	regulation of lamellipodium organization	3/91	52/28928	0.000595239	0.0110474	0.00776023	Auts2/Kank1/Rac1	3
Module1	GO:0120034	positive regulation of plasma membrane bounded cell projection assembly	4/91	122/28928	0.000606329	0.0111509	0.00783296	Auts2/Dpysl3/Rac1/Rhoq	4
Module1	GO:0120032	regulation of plasma membrane bounded cell projection assembly	5/91	216/28928	0.000612064	0.011155	0.00783581	Auts2/Dpysl3/Kank1/Rac1/Rhoq	5
Module1	GO:0016358	dendrite development	6/91	331/28928	0.000632153	0.0113764	0.00799135	Dock10/Fyn/Rac1/Rapgef2/Sdk1/Tanc2	6
Module1	GO:0007179	transforming growth factor beta receptor signaling pathway	5/91	218/28928	0.000638064	0.0113764	0.00799135	Fut8/Hipk2/Skil/Xbp1/Zeb2	5
Module1	GO:0042593	glucose homeostasis	6/91	332/28928	0.000642181	0.0113764	0.00799135	Adipor2/Mcu/Pde3b/Rac1/Tcf7l2/Xbp1	6
Module1	GO:0060491	regulation of cell projection assembly	5/91	219/28928	0.00065137	0.0113764	0.00799135	Auts2/Dpysl3/Kank1/Rac1/Rhoq	5
Module1	GO:0033500	carbohydrate homeostasis	6/91	333/28928	0.000652331	0.0113764	0.00799135	Adipor2/Mcu/Pde3b/Rac1/Tcf7l2/Xbp1	6
Module1	GO:0021879	forebrain neuron differentiation	3/91	54/28928	0.000665042	0.0114015	0.00800898	Fgfr2/Rapgef2/Sox2	3
Module1	GO:0050974	detection of mechanical stimulus involved in sensory perception	3/91	54/28928	0.000665042	0.0114015	0.00800898	Fyn/Slc12a2/Sox2	3
Module1	GO:0050905	neuromuscular process	5/91	222/28928	0.000692538	0.0117731	0.00827002	Abr/Hipk2/Mdga2/Sox2/Tnr	5
Module1	GO:0042472	inner ear morphogenesis	4/91	127/28928	0.000704948	0.0118842	0.00834806	Abr/Fgfr2/Rac1/Sox2	4
Module1	GO:0050708	regulation of protein secretion	6/91	341/28928	0.000738092	0.0121768	0.00855357	Frmd4a/Mcu/Pde3b/Rac1/Slc12a2/Tcf7l2	6
Module1	GO:0090596	sensory organ morphogenesis	6/91	341/28928	0.000738092	0.0121768	0.00855357	Abr/Fgfr2/Hipk2/Rac1/Sdk1/Sox2	6
Module1	GO:0001654	eye development	7/91	473/28928	0.000742221	0.0121768	0.00855357	Actl6a/Fgfr2/Hipk2/Sdk1/Skil/Sox2/Zeb2	7
Module1	GO:0035865	cellular response to potassium ion	2/91	13/28928	0.000746378	0.0121768	0.00855357	Dlg2/Slc12a2	2
Module1	GO:0150063	visual system development	7/91	476/28928	0.000770167	0.0124644	0.00875559	Actl6a/Fgfr2/Hipk2/Sdk1/Skil/Sox2/Zeb2	7
Module1	GO:0014003	oligodendrocyte development	3/91	57/28928	0.000779193	0.0125104	0.00878789	Eif2b1/Tcf7l2/Zfp488	3
Module1	GO:0048562	embryonic organ morphogenesis	6/91	347/28928	0.000807951	0.01287	0.00904048	Abr/Fgfr2/Hipk2/Rac1/Sox2/Tcf7l2	6
Module1	GO:0048880	sensory system development	7/91	483/28928	0.000838625	0.0132542	0.00931039	Actl6a/Fgfr2/Hipk2/Sdk1/Skil/Sox2/Zeb2	7
Module1	GO:0051261	protein depolymerization	4/91	135/28928	0.000885574	0.0138877	0.00975541	Kif21a/Nckap5/Sema5a/Stmn4	4
Module1	GO:0001825	blastocyst formation	3/91	60/28928	0.000905097	0.0139772	0.00981825	Actl6a/Skil/Sox2	3
Module1	GO:0051489	regulation of filopodium assembly	3/91	60/28928	0.000905097	0.0139772	0.00981825	Dpysl3/Rac1/Rhoq	3
Module1	GO:0030514	negative regulation of BMP signaling pathway	3/91	61/28928	0.000949757	0.0145557	0.0102247	Hipk2/Skil/Tcf7l2	3
Module1	GO:0060996	dendritic spine development	4/91	138/28928	0.000961005	0.0146174	0.010268	Dock10/Rac1/Sdk1/Tanc2	4
Module1	GO:0007163	establishment or maintenance of cell polarity	5/91	243/28928	0.00103761	0.0156649	0.0110038	Dlg2/Frmd4a/Kank1/Rac1/Rhoq	5
Module1	GO:0007019	microtubule depolymerization	3/91	64/28928	0.00109204	0.0163644	0.0114951	Kif21a/Nckap5/Stmn4	3
Module1	GO:0031109	microtubule polymerization or depolymerization	4/91	144/28928	0.00112524	0.0164909	0.011584	Kif21a/Nckap5/Rac1/Stmn4	4
Module1	GO:0141091	transforming growth factor beta receptor superfamily signaling pathway	6/91	371/28928	0.00113986	0.0164909	0.011584	Fut8/Hipk2/Skil/Tcf7l2/Xbp1/Zeb2	6
Module1	GO:0043455	regulation of secondary metabolic process	2/91	16/28928	0.00114124	0.0164909	0.011584	Rapgef2/Zeb2	2
Module1	GO:0048021	regulation of melanin biosynthetic process	2/91	16/28928	0.00114124	0.0164909	0.011584	Rapgef2/Zeb2	2
Module1	GO:1900376	regulation of secondary metabolite biosynthetic process	2/91	16/28928	0.00114124	0.0164909	0.011584	Rapgef2/Zeb2	2
Module1	GO:0030177	positive regulation of Wnt signaling pathway	4/91	145/28928	0.00115441	0.0165629	0.0116346	Fgfr2/Kank1/Sema5a/Zeb2	4
Module1	GO:0021872	forebrain generation of neurons	3/91	66/28928	0.00119397	0.0170099	0.0119486	Fgfr2/Rapgef2/Sox2	3
Module1	GO:0017015	regulation of transforming growth factor beta receptor signaling pathway	4/91	147/28928	0.00121433	0.0171789	0.0120673	Hipk2/Skil/Xbp1/Zeb2	4
Module1	GO:0045926	negative regulation of growth	5/91	253/28928	0.00124071	0.0174303	0.0122439	Adipor2/Sema5a/Sema6d/Tcf7l2/Tnr	5
Module1	GO:0009749	response to glucose	5/91	254/28928	0.00126253	0.0176144	0.0123732	Eif2b1/Pde3b/Rac1/Tcf7l2/Xbp1	5
Module1	GO:1903844	regulation of cellular response to transforming growth factor beta stimulus	4/91	150/28928	0.00130824	0.0181272	0.0127334	Hipk2/Skil/Xbp1/Zeb2	4
Module1	GO:0042471	ear morphogenesis	4/91	151/28928	0.00134064	0.0183251	0.0128725	Abr/Fgfr2/Rac1/Sox2	4
Module1	GO:0051099	positive regulation of binding	4/91	151/28928	0.00134064	0.0183251	0.0128725	Hipk2/Rapgef2/Sirt2/Tcf7l2	4
Module1	GO:0050982	detection of mechanical stimulus	3/91	69/28928	0.00135781	0.0184352	0.0129498	Fyn/Slc12a2/Sox2	3
Module1	GO:0098930	axonal transport	3/91	70/28928	0.00141539	0.0190889	0.013409	Agbl4/Dlg2/Kif21a	3
Module1	GO:0002064	epithelial cell development	5/91	262/28928	0.0014474	0.0193914	0.0136214	Fgfr2/Myo1e/Rac1/Rapgef2/Xbp1	5
Module1	GO:0035270	endocrine system development	4/91	155/28928	0.00147587	0.0196426	0.0137979	Hipk2/Pde3b/Sox2/Tcf7l2	4
Module1	GO:0090101	negative regulation of transmembrane receptor protein serine/threonine kinase signaling pathway	4/91	156/28928	0.0015111	0.0199801	0.014035	Hipk2/Skil/Tcf7l2/Xbp1	4
Module1	GO:0032984	protein-containing complex disassembly	5/91	265/28928	0.00152163	0.0199887	0.014041	Abce1/Kif21a/Nckap5/Sema5a/Stmn4	5
Module1	GO:0014911	positive regulation of smooth muscle cell migration	3/91	73/28928	0.00159729	0.0208268	0.0146298	Dock4/Sema6d/Xbp1	3
Module1	GO:0048638	regulation of developmental growth	6/91	397/28928	0.0016082	0.0208268	0.0146298	Atrn/Fgfr2/Sema5a/Sema6d/Tcf7l2/Tnr	6
Module1	GO:0035864	response to potassium ion	2/91	19/28928	0.00161632	0.0208268	0.0146298	Dlg2/Slc12a2	2
Module1	GO:0030032	lamellipodium assembly	3/91	74/28928	0.00166102	0.0211336	0.0148453	Auts2/Rac1/Vav2	3
Module1	GO:0060425	lung morphogenesis	3/91	74/28928	0.00166102	0.0211336	0.0148453	Fgfr2/Hipk2/Sox2	3
Module1	GO:0050885	neuromuscular process controlling balance	3/91	75/28928	0.00172632	0.0218271	0.0153324	Abr/Sox2/Tnr	3
Module1	GO:0060562	epithelial tube morphogenesis	6/91	404/28928	0.00175627	0.022068	0.0155016	Fgfr2/Sema4c/Sema5a/Slc12a2/Sox2/Zeb2	6
Module1	GO:0007178	cell surface receptor protein serine/threonine kinase signaling pathway	6/91	405/28928	0.00177825	0.0222061	0.0155987	Fut8/Hipk2/Skil/Tcf7l2/Xbp1/Zeb2	6
Module1	GO:0090092	regulation of transmembrane receptor protein serine/threonine kinase signaling pathway	5/91	275/28928	0.0017894	0.0222083	0.0156002	Hipk2/Skil/Tcf7l2/Xbp1/Zeb2	5
Module1	GO:1990778	protein localization to cell periphery	6/91	409/28928	0.00186823	0.0230453	0.0161881	Dlg2/Epb41l2/Pgrmc1/Rac1/Rapgef2/Rhoq	6
Module1	GO:0032092	positive regulation of protein binding	3/91	78/28928	0.00193177	0.0236847	0.0166372	Hipk2/Rapgef2/Tcf7l2	3
Module1	GO:0048557	embryonic digestive tract morphogenesis	2/91	21/28928	0.00197685	0.0240914	0.0169229	Fgfr2/Tcf7l2	2
Module1	GO:0050910	detection of mechanical stimulus involved in sensory perception of sound	2/91	22/28928	0.00217009	0.026288	0.018466	Slc12a2/Sox2	2
Module1	GO:0001935	endothelial cell proliferation	4/91	177/28928	0.00239332	0.0284805	0.0200061	Sema5a/Vash1/Xbp1/Zeb2	4
Module1	GO:0051017	actin filament bundle assembly	4/91	177/28928	0.00239332	0.0284805	0.0200061	Arhgef10l/Dpysl3/Rac1/Zeb2	4
Module1	GO:1903034	regulation of response to wounding	4/91	177/28928	0.00239332	0.0284805	0.0200061	Kank1/Slc12a2/Tnr/Xbp1	4
Module1	GO:0050678	regulation of epithelial cell proliferation	6/91	432/28928	0.00245449	0.0290376	0.0203974	Fgfr2/Sema5a/Sox2/Tcf7l2/Vash1/Xbp1	6
Module1	GO:0022411	cellular component disassembly	6/91	433/28928	0.00248279	0.0292016	0.0205126	Abce1/Kif21a/Nckap5/Rac1/Sema5a/Stmn4	6
Module1	GO:0061572	actin filament bundle organization	4/91	180/28928	0.00254302	0.0296814	0.0208496	Arhgef10l/Dpysl3/Rac1/Zeb2	4
Module1	GO:0008090	retrograde axonal transport	2/91	24/28928	0.00258226	0.0296814	0.0208496	Agbl4/Dlg2	2
Module1	GO:0050908	detection of light stimulus involved in visual perception	2/91	24/28928	0.00258226	0.0296814	0.0208496	Sema5a/Sema5b	2
Module1	GO:0050962	detection of light stimulus involved in sensory perception	2/91	24/28928	0.00258226	0.0296814	0.0208496	Sema5a/Sema5b	2
Module1	GO:0060998	regulation of dendritic spine development	3/91	88/28928	0.00272419	0.0311358	0.0218713	Rac1/Sdk1/Tanc2	3
Module1	GO:0009306	protein secretion	6/91	443/28928	0.00277948	0.0314387	0.0220841	Frmd4a/Mcu/Pde3b/Rac1/Slc12a2/Tcf7l2	6
Module1	GO:0010842	retina layer formation	2/91	25/28928	0.00280108	0.0314387	0.0220841	Hipk2/Sdk1	2
Module1	GO:0042438	melanin biosynthetic process	2/91	25/28928	0.00280108	0.0314387	0.0220841	Rapgef2/Zeb2	2
Module1	GO:0035019	somatic stem cell population maintenance	3/91	89/28928	0.00281286	0.0314387	0.0220841	Sox2/Tcf7l1/Tcf7l2	3
Module1	GO:0035592	establishment of protein localization to extracellular region	6/91	446/28928	0.00287347	0.0319397	0.022436	Frmd4a/Mcu/Pde3b/Rac1/Slc12a2/Tcf7l2	6
Module1	GO:0060042	retina morphogenesis in camera-type eye	3/91	91/28928	0.00299549	0.03249	0.0228225	Hipk2/Sdk1/Sox2	3
Module1	GO:0006783	heme biosynthetic process	2/91	26/28928	0.00302831	0.03249	0.0228225	Cpox/Pgrmc1	2
Module1	GO:0007413	axonal fasciculation	2/91	26/28928	0.00302831	0.03249	0.0228225	Sema5a/Tnfrsf21	2
Module1	GO:0018200	peptidyl-glutamic acid modification	2/91	26/28928	0.00302831	0.03249	0.0228225	Agbl4/Ttll7	2
Module1	GO:0106030	neuron projection fasciculation	2/91	26/28928	0.00302831	0.03249	0.0228225	Sema5a/Tnfrsf21	2
Module1	GO:1904754	positive regulation of vascular associated smooth muscle cell migration	2/91	26/28928	0.00302831	0.03249	0.0228225	Dock4/Xbp1	2
Module1	GO:0051047	positive regulation of secretion	6/91	451/28928	0.0030354	0.03249	0.0228225	Frmd4a/Mcu/Rac1/Slc12a2/Tcf7l2/Xbp1	6
Module1	GO:0071692	protein localization to extracellular region	6/91	452/28928	0.00306858	0.0326724	0.0229506	Frmd4a/Mcu/Pde3b/Rac1/Slc12a2/Tcf7l2	6
Module1	GO:0071333	cellular response to glucose stimulus	4/91	192/28928	0.00320629	0.0339598	0.023855	Pde3b/Rac1/Tcf7l2/Xbp1	4
Module1	GO:0006582	melanin metabolic process	2/91	27/28928	0.00326391	0.0340574	0.0239236	Rapgef2/Zeb2	2
Module1	GO:0044550	secondary metabolite biosynthetic process	2/91	27/28928	0.00326391	0.0340574	0.0239236	Rapgef2/Zeb2	2
Module1	GO:0050714	positive regulation of protein secretion	4/91	193/28928	0.00326639	0.0340574	0.0239236	Frmd4a/Mcu/Rac1/Tcf7l2	4
Module1	GO:0008088	axo-dendritic transport	3/91	94/28928	0.00328285	0.0340574	0.0239236	Agbl4/Dlg2/Kif21a	3
Module1	GO:0048754	branching morphogenesis of an epithelial tube	4/91	194/28928	0.00332724	0.0343419	0.0241234	Fgfr2/Sema5a/Slc12a2/Sox2	4
Module1	GO:0030308	negative regulation of cell growth	4/91	195/28928	0.00338887	0.0346247	0.024322	Adipor2/Sema5a/Sema6d/Tnr	4
Module1	GO:0071331	cellular response to hexose stimulus	4/91	195/28928	0.00338887	0.0346247	0.024322	Pde3b/Rac1/Tcf7l2/Xbp1	4
Module1	GO:0002089	lens morphogenesis in camera-type eye	2/91	28/28928	0.00350781	0.0355487	0.0249711	Hipk2/Sox2	2
Module1	GO:0071326	cellular response to monosaccharide stimulus	4/91	197/28928	0.00351445	0.0355487	0.0249711	Pde3b/Rac1/Tcf7l2/Xbp1	4
Module1	GO:0061178	regulation of insulin secretion involved in cellular response to glucose stimulus	3/91	98/28928	0.00369148	0.0371535	0.0260984	Pde3b/Rac1/Tcf7l2	3
Module1	GO:0031110	regulation of microtubule polymerization or depolymerization	3/91	99/28928	0.00379825	0.038039	0.0267204	Kif21a/Rac1/Stmn4	3
Module1	GO:0032496	response to lipopolysaccharide	6/91	476/28928	0.00394962	0.0391015	0.0274668	Abr/Adipor2/Cnp/Rac1/Slc12a2/Xbp1	6
Module1	GO:0050769	positive regulation of neurogenesis	5/91	332/28928	0.0040174	0.0391015	0.0274668	Sema5a/Skil/Sox2/Zeb2/Zfp488	5
Module1	GO:0001570	vasculogenesis	3/91	101/28928	0.00401743	0.0391015	0.0274668	Fgfr2/Myo1e/Rapgef2	3
Module1	GO:0050772	positive regulation of axonogenesis	3/91	101/28928	0.00401743	0.0391015	0.0274668	Sema5a/Skil/Zeb2	3
Module1	GO:0010592	positive regulation of lamellipodium assembly	2/91	30/28928	0.00402032	0.0391015	0.0274668	Auts2/Rac1	2
Module1	GO:0021884	forebrain neuron development	2/91	30/28928	0.00402032	0.0391015	0.0274668	Fgfr2/Rapgef2	2
Module1	GO:0090287	regulation of cellular response to growth factor stimulus	5/91	333/28928	0.00406869	0.0393826	0.0276642	Hipk2/Skil/Tcf7l2/Xbp1/Zeb2	5
Module1	GO:0030516	regulation of axon extension	3/91	102/28928	0.00412985	0.0397842	0.0279463	Sema5a/Sema6d/Tnr	3
Module1	GO:1900182	positive regulation of protein localization to nucleus	3/91	103/28928	0.00424416	0.0405435	0.0284797	Fyn/Tcf7l2/Xbp1	3
Module1	GO:0060326	cell chemotaxis	5/91	337/28928	0.00427858	0.0405435	0.0284797	Dock4/Mcu/Rac1/Sema5a/Slc12a2	5
Module1	GO:0006779	porphyrin-containing compound biosynthetic process	2/91	31/28928	0.00428883	0.0405435	0.0284797	Cpox/Pgrmc1	2
Module1	GO:0033014	tetrapyrrole biosynthetic process	2/91	31/28928	0.00428883	0.0405435	0.0284797	Cpox/Pgrmc1	2
Module1	GO:0071322	cellular response to carbohydrate stimulus	4/91	209/28928	0.00433497	0.040789	0.0286522	Pde3b/Rac1/Tcf7l2/Xbp1	4
Module1	GO:0003407	neural retina development	3/91	104/28928	0.00436038	0.0408382	0.0286867	Actl6a/Hipk2/Sdk1	3
Module1	GO:0001678	intracellular glucose homeostasis	4/91	211/28928	0.00448323	0.0417953	0.029359	Pde3b/Rac1/Tcf7l2/Xbp1	4
Module1	GO:0030705	cytoskeleton-dependent intracellular transport	4/91	212/28928	0.00455863	0.0419812	0.0294896	Agbl4/Dlg2/Kif21a/Tanc2	4
Module1	GO:0030511	positive regulation of transforming growth factor beta receptor signaling pathway	2/91	32/28928	0.00456543	0.0419812	0.0294896	Hipk2/Zeb2	2
Module1	GO:1903846	positive regulation of cellular response to transforming growth factor beta stimulus	2/91	32/28928	0.00456543	0.0419812	0.0294896	Hipk2/Zeb2	2
Module1	GO:0097193	intrinsic apoptotic signaling pathway	5/91	343/28928	0.00460776	0.0421787	0.0296284	Fyn/Hipk2/Skil/Tmem117/Xbp1	5
Module1	GO:0002237	response to molecule of bacterial origin	6/91	494/28928	0.00472444	0.0430519	0.0302418	Abr/Adipor2/Cnp/Rac1/Slc12a2/Xbp1	6
Module1	GO:0035773	insulin secretion involved in cellular response to glucose stimulus	3/91	108/28928	0.00484453	0.0439484	0.0308714	Pde3b/Rac1/Tcf7l2	3
Module1	GO:0071375	cellular response to peptide hormone stimulus	5/91	348/28928	0.00489556	0.044213	0.0310574	Kank1/Pde3b/Rac1/Rhoq/Xbp1	5
Module1	GO:0060041	retina development in camera-type eye	4/91	217/28928	0.00494848	0.0442959	0.0311156	Actl6a/Hipk2/Sdk1/Sox2	4
Module1	GO:0030510	regulation of BMP signaling pathway	3/91	109/28928	0.00497043	0.0442959	0.0311156	Hipk2/Skil/Tcf7l2	3
Module1	GO:0090288	negative regulation of cellular response to growth factor stimulus	3/91	109/28928	0.00497043	0.0442959	0.0311156	Hipk2/Skil/Tcf7l2	3
Module1	GO:0014910	regulation of smooth muscle cell migration	3/91	110/28928	0.00509829	0.0451464	0.031713	Dock4/Sema6d/Xbp1	3
Module1	GO:0022408	negative regulation of cell-cell adhesion	4/91	219/28928	0.00511049	0.0451464	0.031713	Mbp/Tnfrsf21/Tnr/Zfp608	4
Module1	GO:0043087	regulation of GTPase activity	4/91	220/28928	0.00519282	0.0456742	0.0320838	Abr/Dock10/Rapgef2/Vav2	4
Module1	GO:0097061	dendritic spine organization	3/91	112/28928	0.00535992	0.0469399	0.0329729	Dock10/Fyn/Tanc2	3
Module1	GO:0051654	establishment of mitochondrion localization	2/91	35/28928	0.00544328	0.0474645	0.0333414	Agbl4/Tspan4	2
Module1	GO:0019827	stem cell population maintenance	4/91	224/28928	0.00553102	0.0480225	0.0337333	Actl6a/Sox2/Tcf7l1/Tcf7l2	4
Module1	GO:0031032	actomyosin structure organization	4/91	225/28928	0.00561781	0.0485677	0.0341163	Arhgef10l/Epb41l2/Rac1/Zeb2	4
Module1	GO:0002313	mature B cell differentiation involved in immune response	2/91	36/28928	0.00575175	0.0490961	0.0344875	Dock10/Xbp1	2
Module1	GO:0032252	secretory granule localization	2/91	36/28928	0.00575175	0.0490961	0.0344875	Tanc2/Tcf7l2	2
Module1	GO:0048566	embryonic digestive tract development	2/91	36/28928	0.00575175	0.0490961	0.0344875	Fgfr2/Tcf7l2	2
Module2	GO:0030900	forebrain development	13/103	480/28928	1.69524e-08	3.65832e-05	2.76591e-05	Aplp2/B2m/Dclk1/Dlc1/Fez1/Fgfr1/Fos/Mdk/Mfsd2a/Nfib/Olig2/Ophn1/Srgap2	13
Module2	GO:0050767	regulation of neurogenesis	12/103	485/28928	1.65739e-07	0.000178833	0.000135208	B2m/Brinp1/Hapln2/Ifrd1/Macf1/Mdk/Myrf/Nkx6-2/Olig2/Sema4d/Stau2/Trp53	12
Module2	GO:0042063	gliogenesis	11/103	417/28928	2.97755e-07	0.000214185	0.000161937	Arhgef10/Hapln2/Hras/Mdk/Myrf/Nfib/Nkx6-2/Olig2/Srgap2/Tppp/Trp53	11
Module2	GO:0010001	glial cell differentiation	9/103	309/28928	1.67936e-06	0.000906017	0.000685004	Arhgef10/Hapln2/Hras/Mdk/Myrf/Nfib/Nkx6-2/Olig2/Tppp	9
Module2	GO:0048714	positive regulation of oligodendrocyte differentiation	4/103	35/28928	7.28966e-06	0.00228505	0.00172764	Mdk/Myrf/Nkx6-2/Olig2	4
Module2	GO:0042552	myelination	7/103	200/28928	7.68705e-06	0.00228505	0.00172764	Arhgef10/Hras/Myrf/Nkx6-2/Olig2/Tppp/Ugt8a	7
Module2	GO:0007272	ensheathment of neurons	7/103	203/28928	8.471e-06	0.00228505	0.00172764	Arhgef10/Hras/Myrf/Nkx6-2/Olig2/Tppp/Ugt8a	7
Module2	GO:0008366	axon ensheathment	7/103	203/28928	8.471e-06	0.00228505	0.00172764	Arhgef10/Hras/Myrf/Nkx6-2/Olig2/Tppp/Ugt8a	7
Module2	GO:0008286	insulin receptor signaling pathway	6/103	147/28928	1.4816e-05	0.00299813	0.00226677	Grb10/Hras/Pip4k2a/Sh2b2/Slc27a4/Sorbs1	6
Module2	GO:0021782	glial cell development	6/103	147/28928	1.4816e-05	0.00299813	0.00226677	Arhgef10/Hras/Mdk/Myrf/Nkx6-2/Tppp	6
Module2	GO:1901888	regulation of cell junction assembly	8/103	309/28928	1.52824e-05	0.00299813	0.00226677	Dclk1/Dlc1/Fgfr1/Igsf11/Macf1/Sema4d/Srgap2/Stau2	8
Module2	GO:0043547	positive regulation of GTPase activity	6/103	158/28928	2.22968e-05	0.00400972	0.00303159	Arhgef10/Hras/Sema4d/Slc27a4/Srgap2/Usp6nl	6
Module2	GO:0050769	positive regulation of neurogenesis	8/103	332/28928	2.5543e-05	0.00424014	0.0032058	Hapln2/Macf1/Mdk/Myrf/Nkx6-2/Olig2/Sema4d/Stau2	8
Module2	GO:0021953	central nervous system neuron differentiation	7/103	253/28928	3.49511e-05	0.00513114	0.00387946	B2m/Brinp1/Dclk1/Fgfr1/Nfib/Olig2/Ophn1	7
Module2	GO:0071375	cellular response to peptide hormone stimulus	8/103	348/28928	3.5666e-05	0.00513114	0.00387946	Fam114a1/Fos/Grb10/Hras/Pip4k2a/Sh2b2/Slc27a4/Sorbs1	8
Module2	GO:1900119	positive regulation of execution phase of apoptosis	3/103	19/28928	4.07522e-05	0.00549646	0.00415565	Dlc1/Trp53/Trp53bp2	3
Module2	GO:0045687	positive regulation of glial cell differentiation	4/103	58/28928	5.54705e-05	0.00704149	0.00532379	Mdk/Myrf/Nkx6-2/Olig2	4
Module2	GO:0048713	regulation of oligodendrocyte differentiation	4/103	59/28928	5.93425e-05	0.00711451	0.005379	Mdk/Myrf/Nkx6-2/Olig2	4
Module2	GO:0001667	ameboidal-type cell migration	7/103	278/28928	6.33585e-05	0.00719619	0.00544076	Fam114a1/Fgfr1/Glipr2/Macf1/Sash1/Sema4d/Srgap2	7
Module2	GO:0022604	regulation of cell morphogenesis	7/103	284/28928	7.24244e-05	0.0078146	0.00590831	Dlc1/Ermn/Gas7/Macf1/Mfsd2a/Sema4d/Stau2	7
Module2	GO:2000269	regulation of fibroblast apoptotic process	3/103	24/28928	8.40263e-05	0.00840682	0.00635607	Btg1/Stk17b/Trp53	3
Module2	GO:0045446	endothelial cell differentiation	5/103	125/28928	8.67486e-05	0.00840682	0.00635607	Add1/Btg1/Clic4/Hapln2/Ppp1r16b	5
Module2	GO:0051962	positive regulation of nervous system development	8/103	397/28928	8.96001e-05	0.00840682	0.00635607	Hapln2/Macf1/Mdk/Myrf/Nkx6-2/Olig2/Sema4d/Stau2	8
Module2	GO:0030902	hindbrain development	6/103	206/28928	9.76456e-05	0.00877997	0.00663819	Dlc1/Mdk/Nfib/Ophn1/Sdf4/Trp53	6
Module2	GO:0051963	regulation of synapse assembly	6/103	208/28928	0.000102957	0.00888724	0.00671929	Dclk1/Fgfr1/Igsf11/Sema4d/Srgap2/Stau2	6
Module2	GO:0021543	pallium development	6/103	213/28928	0.000117245	0.0095851	0.00724691	Fez1/Fgfr1/Fos/Mdk/Mfsd2a/Srgap2	6
Module2	GO:0032868	response to insulin	7/103	308/28928	0.000119925	0.0095851	0.00724691	Fos/Grb10/Hras/Pip4k2a/Sh2b2/Slc27a4/Sorbs1	7
Module2	GO:0048709	oligodendrocyte differentiation	5/103	135/28928	0.000124687	0.00960978	0.00726558	Mdk/Myrf/Nkx6-2/Olig2/Tppp	5
Module2	GO:1900117	regulation of execution phase of apoptosis	3/103	28/28928	0.000134603	0.0100163	0.00757292	Dlc1/Trp53/Trp53bp2	3
Module2	GO:0043087	regulation of GTPase activity	6/103	220/28928	0.000139847	0.0100597	0.00760571	Arhgef10/Hras/Sema4d/Slc27a4/Srgap2/Usp6nl	6
Module2	GO:0021537	telencephalon development	7/103	322/28928	0.00015768	0.0107058	0.00809427	Fez1/Fgfr1/Fos/Mdk/Mfsd2a/Nfib/Srgap2	7
Module2	GO:0001885	endothelial cell development	4/103	76/28928	0.000159706	0.0107058	0.00809427	Add1/Clic4/Hapln2/Ppp1r16b	4
Module2	GO:0044346	fibroblast apoptotic process	3/103	30/28928	0.000165954	0.0107058	0.00809427	Btg1/Stk17b/Trp53	3
Module2	GO:0014013	regulation of gliogenesis	5/103	144/28928	0.000168674	0.0107058	0.00809427	Mdk/Myrf/Nkx6-2/Olig2/Trp53	5
Module2	GO:0008643	carbohydrate transport	5/103	147/28928	0.000185693	0.0114493	0.00865637	Grb10/Mfsd2a/Sh2b2/Slc27a4/Sorbs1	5
Module2	GO:0046847	filopodium assembly	4/103	80/28928	0.000194743	0.0116738	0.00882607	Ppp1r16b/Spata13/Srgap2/Stau2	4
Module2	GO:0003158	endothelium development	5/103	150/28928	0.000203992	0.0118977	0.00899539	Add1/Btg1/Clic4/Hapln2/Ppp1r16b	5
Module2	GO:1900242	regulation of synaptic vesicle endocytosis	3/103	33/28928	0.000221293	0.0125671	0.00950152	Arpc3/Ophn1/Syt11	3
Module2	GO:0032869	cellular response to insulin stimulus	6/103	242/28928	0.000234127	0.0126788	0.00958591	Grb10/Hras/Pip4k2a/Sh2b2/Slc27a4/Sorbs1	6
Module2	GO:0046626	regulation of insulin receptor signaling pathway	4/103	84/28928	0.000235009	0.0126788	0.00958591	Grb10/Pip4k2a/Slc27a4/Sorbs1	4
Module2	GO:0035902	response to immobilization stress	3/103	34/28928	0.000242082	0.0127418	0.00963357	Fos/Myrf/Ugt8a	3
Module2	GO:0048488	synaptic vesicle endocytosis	4/103	86/28928	0.00025724	0.0132173	0.00999305	Arpc3/Atp8a1/Ophn1/Syt11	4
Module2	GO:0016242	negative regulation of macroautophagy	3/103	35/28928	0.000264094	0.0132538	0.0100207	Fez1/Nrbp2/Trp53	3
Module2	GO:0050768	negative regulation of neurogenesis	5/103	163/28928	0.000299654	0.0146967	0.0111116	B2m/Brinp1/Ifrd1/Nkx6-2/Trp53	5
Module2	GO:0046323	D-glucose import	4/103	91/28928	0.000319383	0.0152944	0.0115635	Grb10/Sh2b2/Slc27a4/Sorbs1	4
Module2	GO:0140238	presynaptic endocytosis	4/103	92/28928	0.000332993	0.0152944	0.0115635	Arpc3/Atp8a1/Ophn1/Syt11	4
Module2	GO:0043467	regulation of generation of precursor metabolites and energy	5/103	167/28928	0.000335001	0.0152944	0.0115635	Cisd1/Cox17/Grb10/Sorbs1/Trp53	5
Module2	GO:0099504	synaptic vesicle cycle	6/103	261/28928	0.000350623	0.0152944	0.0115635	Arpc3/Atp6ap2/Atp8a1/Erc1/Ophn1/Syt11	6
Module2	GO:0051345	positive regulation of hydrolase activity	7/103	368/28928	0.00035449	0.0152944	0.0115635	Arhgef10/Dlc1/Hras/Sema4d/Slc27a4/Srgap2/Usp6nl	7
Module2	GO:0014015	positive regulation of gliogenesis	4/103	94/28928	0.000361452	0.0152944	0.0115635	Mdk/Myrf/Nkx6-2/Olig2	4
Module2	GO:1900076	regulation of cellular response to insulin stimulus	4/103	94/28928	0.000361452	0.0152944	0.0115635	Grb10/Pip4k2a/Slc27a4/Sorbs1	4
Module2	GO:2000628	regulation of miRNA metabolic process	4/103	95/28928	0.000376315	0.0156171	0.0118075	Fos/Hras/Nfib/Trp53	4
Module2	GO:0051961	negative regulation of nervous system development	5/103	173/28928	0.000393833	0.0160357	0.012124	B2m/Brinp1/Ifrd1/Nkx6-2/Trp53	5
Module2	GO:0051017	actin filament bundle assembly	5/103	177/28928	0.00043718	0.017013	0.0128629	Add1/Arhgef10/Dlc1/Gas7/Sorbs1	5
Module2	GO:0045685	regulation of glial cell differentiation	4/103	99/28928	0.000440159	0.017013	0.0128629	Mdk/Myrf/Nkx6-2/Olig2	4
Module2	GO:0099558	maintenance of synapse structure	3/103	42/28928	0.000454924	0.017013	0.0128629	Erc1/Ophn1/Sdf4	3
Module2	GO:1903421	regulation of synaptic vesicle recycling	3/103	42/28928	0.000454924	0.017013	0.0128629	Arpc3/Ophn1/Syt11	3
Module2	GO:0036465	synaptic vesicle recycling	4/103	100/28928	0.000457254	0.017013	0.0128629	Arpc3/Atp8a1/Ophn1/Syt11	4
Module2	GO:0061572	actin filament bundle organization	5/103	180/28928	0.000471981	0.0172633	0.0130521	Add1/Arhgef10/Dlc1/Gas7/Sorbs1	5
Module2	GO:1904851	positive regulation of establishment of protein localization to telomere	2/103	10/28928	0.000554547	0.0199452	0.0150798	Cct4/Cct5	2
Module2	GO:0050890	cognition	7/103	401/28928	0.000590737	0.0207227	0.0156676	Atp8a1/B2m/Brinp1/Fos/Mdk/Mfsd2a/Syt11	7
Module2	GO:0046627	negative regulation of insulin receptor signaling pathway	3/103	46/28928	0.000595369	0.0207227	0.0156676	Grb10/Pip4k2a/Slc27a4	3
Module2	GO:0010586	miRNA metabolic process	4/103	110/28928	0.000655166	0.022442	0.0169675	Fos/Hras/Nfib/Trp53	4
Module2	GO:0021954	central nervous system neuron development	4/103	111/28928	0.000677814	0.0228551	0.0172798	Brinp1/Dclk1/Fgfr1/Nfib	4
Module2	GO:0031330	negative regulation of cellular catabolic process	4/103	112/28928	0.000701012	0.0232736	0.0175963	Fez1/Mfsd2a/Nrbp2/Trp53	4
Module2	GO:0032970	regulation of actin filament-based process	7/103	416/28928	0.000732965	0.0239657	0.0181196	Add1/Akap6/Arhgef10/Arpc3/Dlc1/Hras/Stau2	7
Module2	GO:0007416	synapse assembly	6/103	304/28928	0.000780879	0.0251513	0.0190159	Dclk1/Fgfr1/Igsf11/Sema4d/Srgap2/Stau2	6
Module2	GO:1900077	negative regulation of cellular response to insulin stimulus	3/103	51/28928	0.000806305	0.0253194	0.019143	Grb10/Pip4k2a/Slc27a4	3
Module2	GO:0070203	regulation of establishment of protein localization to telomere	2/103	12/28928	0.000809563	0.0253194	0.019143	Cct4/Cct5	2
Module2	GO:0009267	cellular response to starvation	5/103	204/28928	0.000830686	0.0256089	0.0193619	Cpeb4/Ctsl/Fos/Mfsd2a/Trp53	5
Module2	GO:0007265	Ras protein signal transduction	4/103	118/28928	0.000852149	0.0259005	0.0195824	Hras/Ralgds/Sh2b2/Trp53	4
Module2	GO:0050678	regulation of epithelial cell proliferation	7/103	432/28928	0.000913296	0.0267518	0.020226	B2m/Ctsl/Fgfr1/Hras/Mdk/Nfib/Ppp1r16b	7
Module2	GO:0010721	negative regulation of cell development	6/103	314/28928	0.000923093	0.0267518	0.020226	B2m/Brinp1/Ifrd1/Mdk/Nkx6-2/Trp53	6
Module2	GO:0045165	cell fate commitment	6/103	314/28928	0.000923093	0.0267518	0.020226	Ctsl/Fgfr1/Nfib/Nkx6-2/Olig2/Trp53	6
Module2	GO:0070202	regulation of establishment of protein localization to chromosome	2/103	13/28928	0.000954535	0.0267518	0.020226	Cct4/Cct5	2
Module2	GO:1904816	positive regulation of protein localization to chromosome, telomeric region	2/103	13/28928	0.000954535	0.0267518	0.020226	Cct4/Cct5	2
Module2	GO:2000271	positive regulation of fibroblast apoptotic process	2/103	13/28928	0.000954535	0.0267518	0.020226	Btg1/Stk17b	2
Module2	GO:0099003	vesicle-mediated transport in synapse	6/103	317/28928	0.000969423	0.0268207	0.0202781	Arpc3/Atp6ap2/Atp8a1/Erc1/Ophn1/Syt11	6
Module2	GO:0032210	regulation of telomere maintenance via telomerase	3/103	56/28928	0.00105953	0.028869	0.0218267	Cct4/Cct5/Trp53	3
Module2	GO:0007264	small GTPase-mediated signal transduction	7/103	444/28928	0.00107021	0.028869	0.0218267	Dlc1/Hras/Ophn1/Ralgds/Sema4d/Sh2b2/Trp53	7
Module2	GO:1904659	D-glucose transmembrane transport	4/103	126/28928	0.00108761	0.0289761	0.0219077	Grb10/Sh2b2/Slc27a4/Sorbs1	4
Module2	GO:2000774	positive regulation of cellular senescence	2/103	14/28928	0.00111104	0.0290033	0.0219283	B2m/Trp53	2
Module2	GO:0014003	oligodendrocyte development	3/103	57/28928	0.00111551	0.0290033	0.0219283	Myrf/Nkx6-2/Tppp	3
Module2	GO:0008645	hexose transmembrane transport	4/103	128/28928	0.00115294	0.0296195	0.0223942	Grb10/Sh2b2/Slc27a4/Sorbs1	4
Module2	GO:0045332	phospholipid translocation	3/103	58/28928	0.00117333	0.0297888	0.0225222	Atp11c/Atp8a1/Mfsd2a	3
Module2	GO:0043523	regulation of neuron apoptotic process	6/103	331/28928	0.00120978	0.0303569	0.0229517	Cpeb4/Hras/Mdk/Nrbp2/Trim2/Trp53	6
Module2	GO:0015749	monosaccharide transmembrane transport	4/103	131/28928	0.00125601	0.0311549	0.023555	Grb10/Sh2b2/Slc27a4/Sorbs1	4
Module2	GO:0150011	regulation of neuron projection arborization	2/103	15/28928	0.00127899	0.0313644	0.0237134	Macf1/Mfsd2a	2
Module2	GO:0021761	limbic system development	4/103	135/28928	0.00140325	0.033934	0.0256562	Fez1/Fgfr1/Mdk/Mfsd2a	4
Module2	GO:0061351	neural precursor cell proliferation	5/103	230/28928	0.00141523	0.033934	0.0256562	Fgfr1/Hapln2/Mdk/Nfib/Trp53	5
Module2	GO:1904814	regulation of protein localization to chromosome, telomeric region	2/103	16/28928	0.00145832	0.034458	0.0260523	Cct4/Cct5	2
Module2	GO:0006906	vesicle fusion	4/103	137/28928	0.00148121	0.034458	0.0260523	Erc1/Pip4k2a/Stxbp6/Syt11	4
Module2	GO:0034204	lipid translocation	3/103	63/28928	0.00149074	0.034458	0.0260523	Atp11c/Atp8a1/Mfsd2a	3
Module2	GO:0031346	positive regulation of cell projection organization	7/103	471/28928	0.00150095	0.034458	0.0260523	Fez1/Fgfr1/Hras/Macf1/Mdk/Sema4d/Stau2	7
Module2	GO:0021549	cerebellum development	4/103	139/28928	0.00156214	0.0345136	0.0260944	Mdk/Ophn1/Sdf4/Trp53	4
Module2	GO:0090174	organelle membrane fusion	4/103	139/28928	0.00156214	0.0345136	0.0260944	Erc1/Pip4k2a/Stxbp6/Syt11	4
Module2	GO:0007015	actin filament organization	7/103	476/28928	0.00159377	0.0345136	0.0260944	Add1/Arhgef10/Arpc3/Dlc1/Ermn/Gas7/Sorbs1	7
Module2	GO:0006278	RNA-templated DNA biosynthetic process	3/103	65/28928	0.00163132	0.0345136	0.0260944	Cct4/Cct5/Trp53	3
Module2	GO:0007004	telomere maintenance via telomerase	3/103	65/28928	0.00163132	0.0345136	0.0260944	Cct4/Cct5/Trp53	3
Module2	GO:0010171	body morphogenesis	3/103	65/28928	0.00163132	0.0345136	0.0260944	Atp6ap2/Phldb1/Plekha1	3
Module2	GO:1904356	regulation of telomere maintenance via telomere lengthening	3/103	65/28928	0.00163132	0.0345136	0.0260944	Cct4/Cct5/Trp53	3
Module2	GO:2000630	positive regulation of miRNA metabolic process	3/103	65/28928	0.00163132	0.0345136	0.0260944	Fos/Hras/Trp53	3
Module2	GO:0021681	cerebellar granular layer development	2/103	17/28928	0.00164893	0.0345474	0.0261199	Mdk/Ophn1	2
Module2	GO:0009247	glycolipid biosynthetic process	3/103	66/28928	0.00170461	0.0352842	0.026677	Pigx/Sccpdh/Ugt8a	3
Module2	GO:0021987	cerebral cortex development	4/103	143/28928	0.00173314	0.0352842	0.026677	Fgfr1/Fos/Mdk/Srgap2	4
Module2	GO:0034219	carbohydrate transmembrane transport	4/103	143/28928	0.00173314	0.0352842	0.026677	Grb10/Sh2b2/Slc27a4/Sorbs1	4
Module2	GO:0007611	learning or memory	6/103	356/28928	0.00174972	0.0352887	0.0266804	Atp8a1/B2m/Brinp1/Fos/Mdk/Syt11	6
Module2	GO:0042594	response to starvation	5/103	244/28928	0.00183347	0.035705	0.0269951	Cpeb4/Ctsl/Fos/Mfsd2a/Trp53	5
Module2	GO:0051056	regulation of small GTPase mediated signal transduction	5/103	244/28928	0.00183347	0.035705	0.0269951	Dlc1/Hras/Ophn1/Sema4d/Sh2b2	5
Module2	GO:0021781	glial cell fate commitment	2/103	18/28928	0.00185074	0.035705	0.0269951	Nfib/Olig2	2
Module2	GO:0034331	cell junction maintenance	3/103	68/28928	0.0018573	0.035705	0.0269951	Erc1/Ophn1/Sdf4	3
Module2	GO:0097035	regulation of membrane lipid distribution	3/103	68/28928	0.0018573	0.035705	0.0269951	Atp11c/Atp8a1/Mfsd2a	3
Module2	GO:0008360	regulation of cell shape	4/103	146/28928	0.00186963	0.035705	0.0269951	Dlc1/Ermn/Gas7/Sema4d	4
Module2	GO:0035264	multicellular organism growth	5/103	246/28928	0.00189987	0.0359643	0.0271912	Add1/Clic4/Mfsd2a/Plekha1/Trp53	5
Module2	GO:0016241	regulation of macroautophagy	4/103	147/28928	0.00191673	0.0359679	0.0271939	Fez1/Nrbp2/Pip4k2a/Trp53	4
Module2	GO:0032956	regulation of actin cytoskeleton organization	6/103	366/28928	0.00201059	0.0374039	0.0282796	Add1/Arhgef10/Arpc3/Dlc1/Hras/Stau2	6
Module2	GO:0007614	short-term memory	2/103	19/28928	0.00206368	0.0377409	0.0285344	Brinp1/Mdk	2
Module2	GO:0070200	establishment of protein localization to telomere	2/103	19/28928	0.00206368	0.0377409	0.0285344	Cct4/Cct5	2
Module2	GO:0006879	intracellular iron ion homeostasis	3/103	71/28928	0.00210189	0.0377991	0.0285784	B2m/Bdh2/Cisd1	3
Module2	GO:0046324	regulation of D-glucose import	3/103	71/28928	0.00210189	0.0377991	0.0285784	Grb10/Sh2b2/Sorbs1	3
Module2	GO:0022037	metencephalon development	4/103	153/28928	0.00221674	0.0395349	0.0298908	Mdk/Ophn1/Sdf4/Trp53	4
Module2	GO:0031632	positive regulation of synaptic vesicle fusion to presynaptic active zone membrane	2/103	20/28928	0.00228766	0.0398127	0.0301009	Erc1/Syt11	2
Module2	GO:0099502	calcium-dependent activation of synaptic vesicle fusion	2/103	20/28928	0.00228766	0.0398127	0.0301009	Erc1/Syt11	2
Module2	GO:1901634	positive regulation of synaptic vesicle membrane organization	2/103	20/28928	0.00228766	0.0398127	0.0301009	Erc1/Syt11	2
Module2	GO:0030032	lamellipodium assembly	3/103	74/28928	0.00236562	0.0408401	0.0308776	Ablim2/Spata13/Srgap2	3
Module2	GO:0006098	pentose-phosphate shunt	2/103	21/28928	0.00252261	0.0414849	0.0313651	Taldo1/Trp53	2
Module2	GO:0006620	post-translational protein targeting to endoplasmic reticulum membrane	2/103	21/28928	0.00252261	0.0414849	0.0313651	Macf1/Sec62	2
Module2	GO:0006658	phosphatidylserine metabolic process	2/103	21/28928	0.00252261	0.0414849	0.0313651	Mfsd2a/Serinc1	2
Module2	GO:0046325	negative regulation of D-glucose import	2/103	21/28928	0.00252261	0.0414849	0.0313651	Grb10/Sh2b2	2
Module2	GO:1900120	regulation of receptor binding	2/103	21/28928	0.00252261	0.0414849	0.0313651	B2m/Plcl1	2
Module2	GO:1905564	positive regulation of vascular endothelial cell proliferation	2/103	21/28928	0.00252261	0.0414849	0.0313651	Fgfr1/Mdk	2
Module2	GO:0048762	mesenchymal cell differentiation	5/103	263/28928	0.00253754	0.0414849	0.0313651	Fgfr1/Glipr2/Mdk/Phldb1/Sema4d	5
Module2	GO:0016050	vesicle organization	6/103	385/28928	0.00258621	0.0419628	0.0317264	Atp6ap2/Erc1/Pip4k2a/Snx11/Stxbp6/Syt11	6
Module2	GO:0032092	positive regulation of protein binding	3/103	78/28928	0.00274787	0.0432921	0.0327315	Add1/B2m/Plcl1	3
Module2	GO:1902893	regulation of miRNA transcription	3/103	78/28928	0.00274787	0.0432921	0.0327315	Fos/Nfib/Trp53	3
Module2	GO:0050807	regulation of synapse organization	6/103	390/28928	0.00275642	0.0432921	0.0327315	Dclk1/Fgfr1/Igsf11/Sema4d/Srgap2/Stau2	6
Module2	GO:0006089	lactate metabolic process	2/103	22/28928	0.00276845	0.0432921	0.0327315	Haghl/Trp53	2
Module2	GO:0020027	hemoglobin metabolic process	2/103	22/28928	0.00276845	0.0432921	0.0327315	Add1/Alas1	2
Module2	GO:0010632	regulation of epithelial cell migration	3/103	79/28928	0.00284901	0.0442314	0.0334417	Glipr2/Macf1/Sash1	3
Module2	GO:0061614	miRNA transcription	3/103	80/28928	0.00295243	0.045108	0.0341044	Fos/Nfib/Trp53	3
Module2	GO:0048638	regulation of developmental growth	6/103	397/28928	0.00300868	0.045108	0.0341044	Akap6/Fgfr1/Ifrd1/Macf1/Mfsd2a/Sema4d	6
Module2	GO:0048670	regulation of collateral sprouting	2/103	23/28928	0.00302509	0.045108	0.0341044	Ifrd1/Sema4d	2
Module2	GO:0150104	transport across blood-brain barrier	2/103	23/28928	0.00302509	0.045108	0.0341044	Mfsd2a/Slc27a4	2
Module2	GO:0050803	regulation of synapse structure or activity	6/103	398/28928	0.00304609	0.045108	0.0341044	Dclk1/Fgfr1/Igsf11/Sema4d/Srgap2/Stau2	6
Module2	GO:0051402	neuron apoptotic process	6/103	398/28928	0.00304609	0.045108	0.0341044	Cpeb4/Hras/Mdk/Nrbp2/Trim2/Trp53	6
Module2	GO:0010833	telomere maintenance via telomere lengthening	3/103	81/28928	0.00305812	0.045108	0.0341044	Cct4/Cct5/Trp53	3
Module2	GO:0031669	cellular response to nutrient levels	5/103	275/28928	0.0030727	0.045108	0.0341044	Cpeb4/Ctsl/Fos/Mfsd2a/Trp53	5
Module2	GO:0006650	glycerophospholipid metabolic process	5/103	276/28928	0.00312069	0.0455031	0.0344031	Chpt1/Mfsd2a/Pigx/Pip4k2a/Serinc1	5
Module2	GO:0007422	peripheral nervous system development	3/103	83/28928	0.00327643	0.0467443	0.0353415	Arhgef10/Hapln2/Hras	3
Module2	GO:0051453	regulation of intracellular pH	3/103	83/28928	0.00327643	0.0467443	0.0353415	Atp6ap2/Clic4/Trp53	3
Module2	GO:0006740	NADPH regeneration	2/103	24/28928	0.00329246	0.0467443	0.0353415	Taldo1/Trp53	2
Module2	GO:0010232	vascular transport	2/103	24/28928	0.00329246	0.0467443	0.0353415	Mfsd2a/Slc27a4	2
Module2	GO:0001837	epithelial to mesenchymal transition	4/103	172/28928	0.00337813	0.0476471	0.0360241	Fgfr1/Glipr2/Mdk/Phldb1	4
Module2	GO:0010507	negative regulation of autophagy	3/103	85/28928	0.00350407	0.0481643	0.0364151	Fez1/Nrbp2/Trp53	3
Module2	GO:0032414	positive regulation of ion transmembrane transporter activity	3/103	85/28928	0.00350407	0.0481643	0.0364151	Akap6/Cox17/Stim2	3
Module2	GO:0035023	regulation of Rho protein signal transduction	3/103	85/28928	0.00350407	0.0481643	0.0364151	Dlc1/Ophn1/Sema4d	3
Module2	GO:0071277	cellular response to calcium ion	3/103	85/28928	0.00350407	0.0481643	0.0364151	Add1/Clic4/Fos	3
Module2	GO:0072537	fibroblast activation	2/103	25/28928	0.00357048	0.0485529	0.036709	Fam114a1/Fgfr1	2
Module2	GO:0048588	developmental cell growth	5/103	285/28928	0.00357735	0.0485529	0.036709	Akap6/Dclk1/Ifrd1/Macf1/Sema4d	5
Module2	GO:0097194	execution phase of apoptosis	3/103	86/28928	0.00362143	0.048844	0.036929	Dlc1/Trp53/Trp53bp2	3
Module2	GO:0007613	memory	4/103	176/28928	0.00366669	0.0491473	0.0371583	Brinp1/Fos/Mdk/Syt11	4
Module2	GO:0048041	focal adhesion assembly	3/103	87/28928	0.00374116	0.049836	0.037679	Dlc1/Macf1/Sorbs1	3
Module3	GO:0050807	regulation of synapse organization	10/52	390/28928	1.69018e-09	1.13359e-06	7.80369e-07	Adgrb2/Adgrb3/Adgrl3/Agrn/Asap1/Gpm6a/Grid2/Pak3/Ppfia2/Ptprt	10
Module3	GO:0050803	regulation of synapse structure or activity	10/52	398/28928	2.0536e-09	1.13359e-06	7.80369e-07	Adgrb2/Adgrb3/Adgrl3/Agrn/Asap1/Gpm6a/Grid2/Pak3/Ppfia2/Ptprt	10
Module3	GO:0007416	synapse assembly	8/52	304/28928	6.83495e-08	2.51526e-05	1.73152e-05	Adgrb2/Adgrb3/Adgrl3/Agrn/Cntn5/Csmd2/Gpm6a/Grid2	8
Module3	GO:0051965	positive regulation of synapse assembly	5/52	84/28928	4.27198e-07	0.000117907	8.11676e-05	Adgrb2/Adgrb3/Adgrl3/Agrn/Grid2	5
Module3	GO:0099558	maintenance of synapse structure	4/52	42/28928	9.87618e-07	0.000218066	0.000150118	Adgrb3/Adgrl3/Csmd2/Rims2	4
Module3	GO:0099173	postsynapse organization	7/52	314/28928	1.46175e-06	0.000268962	0.000185155	Adgrl3/Agrn/Asap1/Csmd2/Grid2/Pak3/Ppfia2	7
Module3	GO:1901890	positive regulation of cell junction assembly	5/52	133/28928	4.16203e-06	0.000656412	0.000451878	Adgrb2/Adgrb3/Adgrl3/Agrn/Grid2	5
Module3	GO:0034331	cell junction maintenance	4/52	68/28928	6.94212e-06	0.000958012	0.000659501	Adgrb3/Adgrl3/Csmd2/Rims2	4
Module3	GO:1901888	regulation of cell junction assembly	6/52	309/28928	1.90575e-05	0.00233772	0.0016093	Adgrb2/Adgrb3/Adgrl3/Agrn/Clasp2/Grid2	6
Module3	GO:0016358	dendrite development	6/52	331/28928	2.80327e-05	0.00309481	0.00213048	Adgrb3/Asap1/Fat3/Pak3/Ppfia2/Prex1	6
Module3	GO:0043954	cellular component maintenance	4/52	102/28928	3.46286e-05	0.00332725	0.0022905	Adgrb3/Adgrl3/Csmd2/Rims2	4
Module3	GO:0051963	regulation of synapse assembly	5/52	208/28928	3.61658e-05	0.00332725	0.0022905	Adgrb2/Adgrb3/Adgrl3/Agrn/Grid2	5
Module3	GO:0098742	cell-cell adhesion via plasma-membrane adhesion molecules	5/52	231/28928	5.95175e-05	0.00471962	0.00324901	Adgrl3/Cntn5/Fat3/Grid2/Ptprt	5
Module3	GO:2000649	regulation of sodium ion transmembrane transporter activity	3/52	42/28928	5.98502e-05	0.00471962	0.00324901	Agrn/Dmd/Neto1	3
Module3	GO:0051962	positive regulation of nervous system development	6/52	397/28928	7.68499e-05	0.00565616	0.00389373	Adgrb2/Adgrb3/Adgrl3/Agrn/Grid2/Pak3	6
Module3	GO:0099565	chemical synaptic transmission, postsynaptic	4/52	135/28928	0.00010322	0.00712216	0.00490294	Anks1b/Grid2/Neto1/Rims2	4
Module3	GO:0050773	regulation of dendrite development	4/52	146/28928	0.000139635	0.00906809	0.00624253	Adgrb3/Fat3/Pak3/Prex1	4
Module3	GO:0097106	postsynaptic density organization	3/52	59/28928	0.00016587	0.00963789	0.00663478	Adgrl3/Csmd2/Grid2	3
Module3	GO:1902305	regulation of sodium ion transmembrane transport	3/52	59/28928	0.00016587	0.00963789	0.00663478	Agrn/Dmd/Neto1	3
Module3	GO:0060078	regulation of postsynaptic membrane potential	4/52	166/28928	0.000228407	0.0126081	0.00867948	Gria4/Grid2/Neto1/Rims2	4
Module3	GO:0099172	presynapse organization	3/52	68/28928	0.000252806	0.0132904	0.00914917	Clasp2/Cntn5/Grid2	3
Module3	GO:0099084	postsynaptic specialization organization	3/52	73/28928	0.000311762	0.0156448	0.01077	Adgrl3/Csmd2/Grid2	3
Module3	GO:0017156	calcium-ion regulated exocytosis	3/52	77/28928	0.000364818	0.0175113	0.0120549	Orai1/Rims2/Syn2	3
Module3	GO:0099175	regulation of postsynapse organization	4/52	191/28928	0.000389171	0.0179019	0.0123238	Asap1/Grid2/Pak3/Ppfia2	4
Module3	GO:0098880	maintenance of postsynaptic specialization structure	2/52	18/28928	0.000476034	0.0210217	0.0144714	Adgrl3/Csmd2	2
Module3	GO:0060998	regulation of dendritic spine development	3/52	88/28928	0.000539717	0.0229172	0.0157763	Asap1/Pak3/Ppfia2	3
Module3	GO:0002028	regulation of sodium ion transport	3/52	90/28928	0.000576344	0.0235661	0.016223	Agrn/Dmd/Neto1	3
Module3	GO:0001764	neuron migration	4/52	216/28928	0.000618128	0.0243719	0.0167778	Adgrl3/Astn2/Fat3/Gpm6a	4
Module3	GO:0007519	skeletal muscle tissue development	4/52	224/28928	0.000708116	0.0269572	0.0185575	Dmd/Dner/Egr1/Gpcpd1	4
Module3	GO:0006887	exocytosis	5/52	399/28928	0.000742902	0.0273388	0.0188202	Clasp2/Orai1/Ppfia2/Rims2/Syn2	5
Module3	GO:0043525	positive regulation of neuron apoptotic process	3/52	104/28928	0.000877708	0.0310931	0.0214047	Agrn/Egr1/Pak3	3
Module3	GO:0060538	skeletal muscle organ development	4/52	239/28928	0.000901248	0.0310931	0.0214047	Dmd/Dner/Egr1/Gpcpd1	4
Module3	GO:0007156	homophilic cell adhesion via plasma membrane adhesion molecules	3/52	111/28928	0.00105969	0.0354516	0.0244051	Cntn5/Fat3/Ptprt	3
Module3	GO:0016525	negative regulation of angiogenesis	3/52	118/28928	0.00126393	0.0384566	0.0264738	Adgrb2/Adgrb3/Epn2	3
Module3	GO:2000181	negative regulation of blood vessel morphogenesis	3/52	120/28928	0.00132651	0.0384566	0.0264738	Adgrb2/Adgrb3/Epn2	3
Module3	GO:0007188	adenylate cyclase-modulating G protein-coupled receptor signaling pathway	4/52	266/28928	0.00133793	0.0384566	0.0264738	Adgrb2/Adgrb3/Adgrl3/Rims2	4
Module3	GO:0045055	regulated exocytosis	4/52	266/28928	0.00133793	0.0384566	0.0264738	Orai1/Ppfia2/Rims2/Syn2	4
Module3	GO:0060079	excitatory postsynaptic potential	3/52	121/28928	0.00135852	0.0384566	0.0264738	Grid2/Neto1/Rims2	3
Module3	GO:1901343	negative regulation of vasculature development	3/52	121/28928	0.00135852	0.0384566	0.0264738	Adgrb2/Adgrb3/Epn2	3
Module3	GO:0021533	cell differentiation in hindbrain	2/52	33/28928	0.00161469	0.0445655	0.0306792	Grid2/Rora	2
Module3	GO:0110053	regulation of actin filament organization	4/52	284/28928	0.00170021	0.0457814	0.0315162	Clasp2/Pak3/Ppm1e/Prex1	4
Module3	GO:0021697	cerebellar cortex formation	2/52	35/28928	0.00181541	0.0466096	0.0320864	Grid2/Rora	2
Module3	GO:0097107	postsynaptic density assembly	2/52	35/28928	0.00181541	0.0466096	0.0320864	Csmd2/Grid2	2
Module3	GO:0042692	muscle cell differentiation	5/52	491/28928	0.00186073	0.0466875	0.03214	Adgrb3/Dmd/Dner/Rora/Sox6	5
Module3	GO:0060996	dendritic spine development	3/52	138/28928	0.00197868	0.0485436	0.0334177	Asap1/Pak3/Ppfia2	3
Module4	GO:0006177	GMP biosynthetic process	3/50	16/28928	2.67795e-06	0.00231618	0.0016217	Atic/Impdh2/Paics	3
Module4	GO:0000413	protein peptidyl-prolyl isomerization	3/50	22/28928	7.31073e-06	0.00231618	0.0016217	Ppib/Ppid/Ppil1	3
Module4	GO:0009168	purine ribonucleoside monophosphate biosynthetic process	3/50	23/28928	8.3971e-06	0.00231618	0.0016217	Atic/Impdh2/Paics	3
Module4	GO:0099072	regulation of postsynaptic membrane neurotransmitter receptor levels	5/50	166/28928	1.00722e-05	0.00231618	0.0016217	Clstn1/Dlg3/Mapk10/Rap2a/Tspan7	5
Module4	GO:0009127	purine nucleoside monophosphate biosynthetic process	3/50	25/28928	1.08788e-05	0.00231618	0.0016217	Atic/Impdh2/Paics	3
Module4	GO:0022613	ribonucleoprotein complex biogenesis	7/50	452/28928	1.2139e-05	0.00231618	0.0016217	Chd7/Dkc1/Eif3e/Eif5/Nop58/Snrpd1/Tma16	7
Module4	GO:0046037	GMP metabolic process	3/50	26/28928	1.22828e-05	0.00231618	0.0016217	Atic/Impdh2/Paics	3
Module4	GO:0018208	peptidyl-proline modification	3/50	34/28928	2.79953e-05	0.00461922	0.00323419	Ppib/Ppid/Ppil1	3
Module4	GO:0009156	ribonucleoside monophosphate biosynthetic process	3/50	36/28928	3.33222e-05	0.00488726	0.00342186	Atic/Impdh2/Paics	3
Module4	GO:0035418	protein localization to synapse	4/50	112/28928	4.27402e-05	0.00504744	0.00353401	Clstn1/Dlg3/Mapk10/Nlgn3	4
Module4	GO:1904951	positive regulation of establishment of protein localization	6/50	372/28928	4.2819e-05	0.00504744	0.00353401	Dkc1/Eif3e/Hif1a/Ppid/Sri/Tenm1	6
Module4	GO:0009167	purine ribonucleoside monophosphate metabolic process	3/50	40/28928	4.58858e-05	0.00504744	0.00353401	Atic/Impdh2/Paics	3
Module4	GO:0009126	purine nucleoside monophosphate metabolic process	3/50	43/28928	5.71066e-05	0.00579852	0.00405989	Atic/Impdh2/Paics	3
Module4	GO:0009124	nucleoside monophosphate biosynthetic process	3/50	46/28928	6.99879e-05	0.00659886	0.00462025	Atic/Impdh2/Paics	3
Module4	GO:0031503	protein-containing complex localization	5/50	272/28928	0.000106209	0.00934642	0.00654398	Clstn1/Dlg3/Lmnb1/Mapk10/Tspan7	5
Module4	GO:1902414	protein localization to cell junction	4/50	147/28928	0.00012291	0.0097615	0.00683461	Clstn1/Dlg3/Mapk10/Nlgn3	4
Module4	GO:1903894	regulation of IRE1-mediated unfolded protein response	2/50	10/28928	0.000130591	0.0097615	0.00683461	Hspa5/Pdia6	2
Module4	GO:0009161	ribonucleoside monophosphate metabolic process	3/50	57/28928	0.000133111	0.0097615	0.00683461	Atic/Impdh2/Paics	3
Module4	GO:0008380	RNA splicing	6/50	464/28928	0.000144156	0.010015	0.00701212	Eftud2/Ppil1/Snrpb2/Snrpd1/Syncrip/Thoc7	6
Module4	GO:0006401	RNA catabolic process	5/50	312/28928	0.000201225	0.013221	0.00925684	Dkc1/Eif3e/Fen1/Hnrnpr/Syncrip	5
Module4	GO:0051222	positive regulation of protein transport	5/50	315/28928	0.000210335	0.013221	0.00925684	Eif3e/Hif1a/Ppid/Sri/Tenm1	5
Module4	GO:0042254	ribosome biogenesis	5/50	320/28928	0.000226213	0.0133364	0.00933764	Chd7/Dkc1/Eif5/Nop58/Tma16	5
Module4	GO:0061077	chaperone-mediated protein folding	3/50	69/28928	0.000234903	0.0133364	0.00933764	Hspa5/Ppib/Ppid	3
Module4	GO:0022618	protein-RNA complex assembly	4/50	184/28928	0.000290291	0.0133364	0.00933764	Dkc1/Eif3e/Eif5/Snrpd1	4
Module4	GO:0006457	protein folding	4/50	185/28928	0.000296331	0.0133364	0.00933764	Hspa5/Ppib/Ppid/Ppil1	4
Module4	GO:0001732	formation of cytoplasmic translation initiation complex	2/50	15/28928	0.000303032	0.0133364	0.00933764	Eif3e/Eif5	2
Module4	GO:0006167	AMP biosynthetic process	2/50	15/28928	0.000303032	0.0133364	0.00933764	Atic/Paics	2
Module4	GO:0006188	IMP biosynthetic process	2/50	15/28928	0.000303032	0.0133364	0.00933764	Atic/Paics	2
Module4	GO:1900102	negative regulation of endoplasmic reticulum unfolded protein response	2/50	15/28928	0.000303032	0.0133364	0.00933764	Hspa5/Pdia6	2
Module4	GO:0141188	nucleic acid catabolic process	5/50	341/28928	0.000303101	0.0133364	0.00933764	Dkc1/Eif3e/Fen1/Hnrnpr/Syncrip	5
Module4	GO:0009123	nucleoside monophosphate metabolic process	3/50	77/28928	0.000324788	0.0138297	0.00968299	Atic/Impdh2/Paics	3
Module4	GO:0036498	IRE1-mediated unfolded protein response	2/50	16/28928	0.00034594	0.0139177	0.00974463	Hspa5/Pdia6	2
Module4	GO:0071826	protein-RNA complex organization	4/50	193/28928	0.000347943	0.0139177	0.00974463	Dkc1/Eif3e/Eif5/Snrpd1	4
Module4	GO:0051963	regulation of synapse assembly	4/50	208/28928	0.000461601	0.017921	0.0125475	Clstn1/Negr1/Nlgn3/Rap2a	4
Module4	GO:0060123	regulation of growth hormone secretion	2/50	19/28928	0.000491333	0.0185303	0.0129741	Arhgef7/Chd7	2
Module4	GO:0098761	cellular response to interleukin-7	2/50	21/28928	0.000602059	0.0220755	0.0154564	Atic/Stip1	2
Module4	GO:0030252	growth hormone secretion	2/50	22/28928	0.000661534	0.0223904	0.0156768	Arhgef7/Chd7	2
Module4	GO:0098760	response to interleukin-7	2/50	22/28928	0.000661534	0.0223904	0.0156768	Atic/Stip1	2
Module4	GO:0098969	neurotransmitter receptor transport to postsynaptic membrane	2/50	22/28928	0.000661534	0.0223904	0.0156768	Clstn1/Mapk10	2
Module4	GO:0016556	mRNA modification	2/50	23/28928	0.000723738	0.0232436	0.0162742	Dkc1/Syncrip	2
Module4	GO:1903540	establishment of protein localization to postsynaptic membrane	2/50	23/28928	0.000723738	0.0232436	0.0162742	Clstn1/Mapk10	2
Module4	GO:0097120	receptor localization to synapse	3/50	102/28928	0.00073957	0.0232436	0.0162742	Clstn1/Dlg3/Mapk10	3
Module4	GO:0046040	IMP metabolic process	2/50	24/28928	0.000788661	0.02421	0.0169509	Atic/Paics	2
Module4	GO:0098877	neurotransmitter receptor transport to plasma membrane	2/50	26/28928	0.000926628	0.0277988	0.0194636	Clstn1/Mapk10	2
Module4	GO:1900101	regulation of endoplasmic reticulum unfolded protein response	2/50	27/28928	0.000999654	0.0291775	0.0204289	Hspa5/Pdia6	2
Module4	GO:0033044	regulation of chromosome organization	4/50	257/28928	0.00101679	0.0291775	0.0204289	Brd7/Dkc1/Fen1/Smc4	4
Module4	GO:0051047	positive regulation of secretion	5/50	451/28928	0.00107176	0.0295725	0.0207055	Arhgef7/Hif1a/Negr1/Ppid/Sri	5
Module4	GO:2000273	positive regulation of signaling receptor activity	2/50	28/28928	0.00107536	0.0295725	0.0207055	Hif1a/Nlgn3	2
Module4	GO:0006163	purine nucleotide metabolic process	5/50	456/28928	0.00112549	0.0299038	0.0209374	Atic/Hif1a/Idh1/Impdh2/Paics	5
Module4	GO:0046033	AMP metabolic process	2/50	29/28928	0.00115375	0.0299038	0.0209374	Atic/Paics	2
Module4	GO:2001252	positive regulation of chromosome organization	3/50	119/28928	0.00115538	0.0299038	0.0209374	Dkc1/Fen1/Smc4	3
Module4	GO:0090276	regulation of peptide hormone secretion	4/50	276/28928	0.00132254	0.0335722	0.0235059	Arhgef7/Chd7/Hif1a/Sri	4
Module4	GO:0002791	regulation of peptide secretion	4/50	281/28928	0.00141261	0.0345306	0.0241769	Arhgef7/Chd7/Hif1a/Sri	4
Module4	GO:0090087	regulation of peptide transport	4/50	281/28928	0.00141261	0.0345306	0.0241769	Arhgef7/Chd7/Hif1a/Sri	4
Module4	GO:0007626	locomotory behavior	4/50	292/28928	0.00162572	0.0390174	0.0273184	Chd7/Mapk10/Meis1/Negr1	4
Module4	GO:0071353	cellular response to interleukin-4	2/50	37/28928	0.00187597	0.042542	0.0297862	Hspa5/Impdh2	2
Module4	GO:0007416	synapse assembly	4/50	304/28928	0.00188271	0.042542	0.0297862	Clstn1/Negr1/Nlgn3/Rap2a	4
Module4	GO:0001736	establishment of planar polarity	2/50	38/28928	0.00197801	0.042542	0.0297862	Cthrc1/Dlg3	2
Module4	GO:1901888	regulation of cell junction assembly	4/50	309/28928	0.00199766	0.042542	0.0297862	Clstn1/Negr1/Nlgn3/Rap2a	4
Module4	GO:1901293	nucleoside phosphate biosynthetic process	4/50	312/28928	0.00206891	0.042542	0.0297862	Atic/Impdh2/Paics/Uap1	4
Module4	GO:0007164	establishment of tissue polarity	2/50	39/28928	0.00208263	0.042542	0.0297862	Cthrc1/Dlg3	2
Module4	GO:0034389	lipid droplet organization	2/50	39/28928	0.00208263	0.042542	0.0297862	Negr1/Ppid	2
Module4	GO:0099637	neurotransmitter receptor transport	2/50	39/28928	0.00208263	0.042542	0.0297862	Clstn1/Mapk10	2
Module4	GO:0000375	RNA splicing, via transesterification reactions	4/50	315/28928	0.00214191	0.042542	0.0297862	Eftud2/Ppil1/Snrpb2/Snrpd1	4
Module4	GO:0000377	RNA splicing, via transesterification reactions with bulged adenosine as nucleophile	4/50	315/28928	0.00214191	0.042542	0.0297862	Eftud2/Ppil1/Snrpb2/Snrpd1	4
Module4	GO:0000398	mRNA splicing, via spliceosome	4/50	315/28928	0.00214191	0.042542	0.0297862	Eftud2/Ppil1/Snrpb2/Snrpd1	4
Module4	GO:0070670	response to interleukin-4	2/50	40/28928	0.00218983	0.042542	0.0297862	Hspa5/Impdh2	2
Module4	GO:0099003	vesicle-mediated transport in synapse	4/50	317/28928	0.00219156	0.042542	0.0297862	Clstn1/Mapk10/Nlgn3/Tspan7	4
Module4	GO:0051099	positive regulation of binding	3/50	151/28928	0.00228318	0.0436783	0.0305817	Arhgef7/Cthrc1/Eif3e	3
Module4	GO:0040018	positive regulation of multicellular organism growth	2/50	42/28928	0.00241191	0.0454818	0.0318445	Chd7/Ppib	2
Module4	GO:0090277	positive regulation of peptide hormone secretion	3/50	155/28928	0.00245883	0.0457135	0.0320068	Arhgef7/Hif1a/Sri	3
Module4	GO:1903573	negative regulation of response to endoplasmic reticulum stress	2/50	43/28928	0.00252678	0.0463243	0.0324344	Hspa5/Pdia6	2
Module4	GO:0030072	peptide hormone secretion	4/50	332/28928	0.00258954	0.0468245	0.0327846	Arhgef7/Chd7/Hif1a/Sri	4
Module4	GO:0002793	positive regulation of peptide secretion	3/50	159/28928	0.00264265	0.0471391	0.0330049	Arhgef7/Hif1a/Sri	3
Module4	GO:0002183	cytoplasmic translational initiation	2/50	45/28928	0.00276413	0.0476335	0.0333511	Eif3e/Eif5	2
Module4	GO:0009152	purine ribonucleotide biosynthetic process	3/50	162/28928	0.00278594	0.0476335	0.0333511	Atic/Impdh2/Paics	3
Module4	GO:0006874	intracellular calcium ion homeostasis	4/50	339/28928	0.00279124	0.0476335	0.0333511	Chd7/Clstn1/Eif3e/Sri	4
Module4	GO:0002790	peptide secretion	4/50	341/28928	0.00285079	0.0476335	0.0333511	Arhgef7/Chd7/Hif1a/Sri	4
Module4	GO:0090596	sensory organ morphogenesis	4/50	341/28928	0.00285079	0.0476335	0.0333511	Chd7/Cthrc1/Hif1a/Meis1	4
Module4	GO:0009416	response to light stimulus	4/50	346/28928	0.00300349	0.0495575	0.0346982	Hif1a/Mapk10/Nlgn3/Ppid	4
Module4	GO:0046883	regulation of hormone secretion	4/50	348/28928	0.0030661	0.0496838	0.0347866	Arhgef7/Chd7/Hif1a/Sri	4
Module4	GO:0051098	regulation of binding	4/50	349/28928	0.00309774	0.0496838	0.0347866	Arhgef7/Cthrc1/Eif3e/Sri	4
Module4	GO:0000184	nuclear-transcribed mRNA catabolic process, nonsense-mediated decay	2/50	48/28928	0.00313904	0.0496838	0.0347866	Eif3e/Syncrip	2
Module4	GO:0015833	peptide transport	4/50	351/28928	0.00316169	0.0496838	0.0347866	Arhgef7/Chd7/Hif1a/Sri	4

## Sheet: S7_CellRanger_Metrics
Species	Sample	Estimated Cells	Mean Reads/Cell	Median Genes/Cell	Median UMI/Cell	Total Reads	Valid Barcodes (%)	Mapped to Genome (%)	Confidently Mapped (%)	Exonic (%)	Intronic (%)	Intergenic (%)	Transcriptome (%)	Seq. Saturation (%)	Reads in Cells (%)	Total Genes Detected
Fugu	C4	4,321	104,211	1,581	3,920	450,296,661	96.7%	90.8%	80.5%	40.5%	7.6%	32.4%	44.1%	86.6%	74.4%	18,622
Fugu	C5	4,274	107,059	1,536	3,890	457,569,174	96.8%	89.7%	80.3%	39.6%	7.6%	33.2%	43.0%	86.6%	74.9%	18,643
Mudskipper	C6	4,607	99,667	1,281	3,055	459,166,944	96.7%	91.3%	88.8%	19.4%	14.8%	54.5%	30.2%	86.1%	89.0%	20,230
Mudskipper	C7	4,755	97,196	1,281	3,049	462,166,891	96.6%	91.2%	88.6%	19.9%	14.8%	53.9%	30.7%	86.2%	89.0%	20,268
Chicken	Ch1	9,431	41,963	3,577	11,532	395,751,510	97.8%	90.4%	89.8%	57.8%	20.2%	11.8%	73.9%	54.8%	88.6%	15,539
Chicken	Ch2	9,623	40,931	3,642	11,897	393,883,279	97.8%	90.4%	89.7%	58.1%	20.2%	11.4%	74.5%	54.3%	90.2%	15,519

## Sheet: S8_Ortholog_Expression
Mouse gene	Fugu ortholog exists	Mudskipper ortholog exists	Fugu gene ID	Fugu mean expression	Fugu % cells expressing	Mudskipper gene ID	Mudskipper mean expression	Mudskipper % cells expressing	Category
Nlgn1	Yes	Yes	ENSTRUG00000001272	0.254	19.4508	ENSPMGG00000006204	0.0568	4.6503	Ortholog present, expressed in spinal cord
Chst11	Yes	Yes	ENSTRUG00000007948	0.0218	2.096	ENSPMGG00000015776	0.093	6.9935	Ortholog present, expressed in spinal cord
Lrrc7	Yes	Yes	ENSTRUG00000018389	0.0766	6.1832	ENSPMGG00000016023	0.2908	19.5025	Ortholog present, expressed in spinal cord
Elavl4	Yes	Yes	ENSTRUG00000000523	0.1439	10.1865	ENSPMGG00000022175	0.0884	6.5429	Ortholog present, expressed in spinal cord
Lrch3	Yes	Yes	ENSTRUG00000002657	0.2626	24.586	ENSPMGG00000020960	0.0216	1.7304	Ortholog present, expressed in spinal cord
Pcdh7	Yes	Yes	ENSTRUG00000014668	0.1841	13.6449	ENSPMGG00000023022	0.2556	15.465	Ortholog present, expressed in spinal cord
Vmp1	Yes	Yes	ENSTRUG00000005028	0.0144	1.4462	ENSPMGG00000015744	0.0213	1.8565	Ortholog present, expressed in spinal cord
Sgsm2	Yes	Yes	ENSTRUG00000005388	0.1237	9.5577	ENSPMGG00000008704	0.1027	7.6604	Ortholog present, expressed in spinal cord
Panx1	Yes	Yes	ENSTRUG00000010578	0.017	1.551	ENSPMGG00000007431	0.0661	5.4434	Ortholog present, expressed in spinal cord
Khdrbs2	Yes	Yes	ENSTRUG00000015760	0.0516	4.1501	ENSPMGG00000008580	0.0859	5.858	Ortholog present, expressed in spinal cord
Tmem132b	Yes	Yes	ENSTRUG00000016878	0.0822	6.1622	ENSPMGG00000017524	0.4266	24.9459	Ortholog present, expressed in spinal cord
Tbc1d23	Yes	Yes	ENSTRUG00000011402	0.0463	4.6112	ENSPMGG00000021050	0.1014	8.2552	Ortholog present, expressed in spinal cord
Elmo1	Yes	Yes	ENSTRUG00000011805	0.2331	20.9809	ENSPMGG00000023494	0.2537	19.3944	Ortholog present, expressed in spinal cord
Tns3	Yes	Yes	ENSTRUG00000026106	0.0975	9.3481	ENSPMGG00000020025	0.0127	1.0815	Ortholog present, expressed in spinal cord
Klhl5	Yes	Yes	ENSTRUG00000008162	0.0329	3.3536	ENSPMGG00000024151	0.0156	1.3338	Ortholog present, expressed in spinal cord
Gnb4	Yes	Yes	ENSTRUG00000017578	0.1859	17.4597	ENSPMGG00000002910	0.0552	4.6503	Ortholog present, expressed in spinal cord
Lamp1	Yes	Yes	ENSTRUG00000020902	0.0145	1.6349	ENSPMGG00000017801	0.0369	2.956	Ortholog present, expressed in spinal cord
Grip1	Yes	Yes	ENSTRUG00000005225	0.0782	7.7552	ENSPMGG00000016438	0.0444	3.695	Ortholog present, expressed in spinal cord
Gpr137c	Yes	Yes	ENSTRUG00000009379	0.0374	3.8357	ENSPMGG00000022484	0.0784	6.2004	Ortholog present, expressed in spinal cord
Smurf1	Yes	Yes	ENSTRUG00000004668	0.2251	20.4988	ENSPMGG00000017696	0.0765	6.3987	Ortholog present, expressed in spinal cord
Plekhg1	Yes	Yes	ENSTRUG00000006405	0.018	1.8445	ENSPMGG00000007520	0.0214	1.7844	Ortholog present, expressed in spinal cord
Efcab14	Yes	Yes	ENSTRUG00000022117	0.366	33.3473	ENSPMGG00000005049	0.1683	13.6446	Ortholog present, expressed in spinal cord
Hivep2	Yes	Yes	ENSTRUG00000015889	0.091	8.5307	ENSPMGG00000007808	0.0749	5.9301	Ortholog present, expressed in spinal cord
Hmg20a	Yes	Yes	ENSTRUG00000016127	0.227	21.6726	ENSPMGG00000003359	0.1091	8.832	Ortholog present, expressed in spinal cord
Agpat5	Yes	Yes	ENSTRUG00000014885	0.0443	4.737	ENSPMGG00000023100	0.2241	17.8082	Ortholog present, expressed in spinal cord
Serpine2	Yes	Yes	ENSTRUG00000010637	0.1433	11.1926	ENSPMGG00000022542	0.0338	2.6857	Ortholog present, expressed in spinal cord
Cdc37l1	Yes	Yes	ENSTRUG00000030669	0.0194	2.096	ENSPMGG00000024004	0.0169	1.46	Ortholog present, expressed in spinal cord
Gprc5b	Yes	Yes	ENSTRUG00000015922	0.1163	10.8992	ENSPMGG00000001764	0.1096	8.5616	Ortholog present, expressed in spinal cord
Surf4	Yes	Yes	ENSTRUG00000018656	0.0529	5.3658	ENSPMGG00000019228	0.072	6.0202	Ortholog present, expressed in spinal cord
Atxn1	Yes	Yes	ENSTRUG00000014645	0.0516	5.0723	ENSPMGG00000022926	0.0087	0.703	Ortholog present, expressed in spinal cord
Slc35b2	Yes	Yes	ENSTRUG00000028107	0.0275	2.641	ENSPMGG00000015754	0.1174	9.6071	Ortholog present, expressed in spinal cord
Txndc15	Yes	Yes	ENSTRUG00000009071	0.1673	16.747	ENSPMGG00000023860	0.2614	20.9084	Ortholog present, expressed in spinal cord
Arl15	Yes	Yes	ENSTRUG00000016663	0.1982	18.5915	ENSPMGG00000014511	0.0147	1.3338	Ortholog present, expressed in spinal cord
Arhgap20	Yes	Yes	ENSTRUG00000021536	0.0938	8.5097	ENSPMGG00000015141	0.0102	0.8832	Ortholog present, expressed in spinal cord
Pus10	Yes	Yes	ENSTRUG00000002744	0.1448	14.6929	ENSPMGG00000016166	0.0649	5.2091	Ortholog present, expressed in spinal cord
Zc3h12b	Yes	Yes	ENSTRUG00000012186	0.0449	4.3387	ENSPMGG00000006009	0.0396	3.3706	Ortholog present, expressed in spinal cord
Mysm1	Yes	Yes	ENSTRUG00000016432	0.0284	2.8715	ENSPMGG00000013184	0.0435	3.5148	Ortholog present, expressed in spinal cord
B3gat2	Yes	Yes	ENSTRUG00000005248	0.141	12.576	ENSPMGG00000012958	0.1059	7.4261	Ortholog present, expressed in spinal cord
Usp16	Yes	Yes	ENSTRUG00000014855	0.121	11.6747	ENSPMGG00000000372	0.0018	0.1442	Ortholog present, expressed in spinal cord
Nin	Yes	Yes	ENSTRUG00000008553	0.0257	2.7248	ENSPMGG00000021268	0.1668	12.2386	Ortholog present, expressed in spinal cord
Iars2	Yes	Yes	ENSTRUG00000004465	0.1016	10.3542	ENSPMGG00000006183	0.0129	1.1175	Ortholog present, expressed in spinal cord
Pclo	Yes	Yes	ENSTRUG00000014864	0.1507	11.6118	ENSPMGG00000009822	0.1126	8.9762	Ortholog present, expressed in spinal cord
Anapc1	Yes	Yes	ENSTRUG00000001055	0.0346	3.7518	ENSPMGG00000003049	0.0286	2.4333	Ortholog present, expressed in spinal cord
Nav1	Yes	Yes	ENSTRUG00000002495	0.1908	13.7497	ENSPMGG00000000355	0.1626	12.0224	Ortholog present, expressed in spinal cord
Ank	Yes	Yes	ENSTRUG00000008542	0.0661	6.6653	ENSPMGG00000013762	0.0228	1.8926	Ortholog present, expressed in spinal cord
Shisa4	Yes	Yes	ENSTRUG00000022506	0.0379	3.7938	ENSPMGG00000008547	0.2304	18.4932	Ortholog present, expressed in spinal cord
Vps54	Yes	Yes	ENSTRUG00000008328	0.1214	12.1149	ENSPMGG00000016531	0.0266	2.2711	Ortholog present, expressed in spinal cord
Rabep1	Yes	Yes	ENSTRUG00000009248	0.1037	10.5848	ENSPMGG00000007702	0.1113	8.9402	Ortholog present, expressed in spinal cord
Znrf1	Yes	Yes	ENSTRUG00000002771	0.0608	5.9526	ENSPMGG00000009182	0.0996	7.7145	Ortholog present, expressed in spinal cord
Dennd1a	Yes	Yes	ENSTRUG00000014090	0.0666	6.3299	ENSPMGG00000005744	0.0358	2.974	Ortholog present, expressed in spinal cord
Epdr1	Yes	Yes	ENSTRUG00000030623	0.0997	10.2704	ENSPMGG00000016544	0.0654	5.3533	Ortholog present, expressed in spinal cord
Stk32a	Yes	Yes	ENSTRUG00000001175	0.0362	3.3326	ENSPMGG00000001177	0.1391	8.5436	Ortholog present, expressed in spinal cord
Rcbtb1	Yes	Yes	ENSTRUG00000014969	0.0899	9.0757	ENSPMGG00000010306	0.01	0.7931	Ortholog present, expressed in spinal cord
St6galnac3	Yes	Yes	ENSTRUG00000022977	0.0524	5.1142	ENSPMGG00000020795	0.0165	1.3879	Ortholog present, expressed in spinal cord
Itgav	Yes	Yes	ENSTRUG00000000741	0.1884	17.7531	ENSPMGG00000022725	0.0929	7.5883	Ortholog present, expressed in spinal cord
Cpd	Yes	Yes	ENSTRUG00000016118	0.0711	6.791	ENSPMGG00000021057	0.0335	2.7938	Ortholog present, expressed in spinal cord
Adam9	Yes	Yes	ENSTRUG00000012083	0.0289	3.0392	ENSPMGG00000023345	0.0204	1.6402	Ortholog present, expressed in spinal cord
Klhl2	Yes	Yes	ENSTRUG00000015659	0.0818	8.1325	ENSPMGG00000018047	0.0149	1.2978	Ortholog present, expressed in spinal cord
Dip2c	Yes	Yes	ENSTRUG00000017694	0.2292	19.9958	ENSPMGG00000014303	0.1044	7.9488	Ortholog present, expressed in spinal cord
Rpn2	Yes	Yes	ENSTRUG00000014997	0.5858	49.8638	ENSPMGG00000014989	0.0237	2.199	Ortholog present, expressed in spinal cord
Nalcn	Yes	Yes	ENSTRUG00000012145	0.2343	21.9241	ENSPMGG00000015811	0.1775	13.3742	Ortholog present, expressed in spinal cord
Hacd1	Yes	Yes	ENSTRUG00000007061	0.0872	8.3421	ENSPMGG00000002882	0.0066	0.5407	Ortholog present, expressed in spinal cord
Rictor	Yes	Yes	ENSTRUG00000003857	0.0164	1.6558	ENSPMGG00000023038	0.0424	3.5508	Ortholog present, expressed in spinal cord
Kctd3	Yes	Yes	ENSTRUG00000028805	0.1609	15.3008	ENSPMGG00000002056	0.151	12.0944	Ortholog present, expressed in spinal cord
Myo5a	Yes	Yes	ENSTRUG00000008050	0.4947	40.83	ENSPMGG00000011318	0.167	11.9683	Ortholog present, expressed in spinal cord
Map7	Yes	Yes	ENSTRUG00000015983	0.0127	1.3834	ENSPMGG00000017595	0.0065	0.6128	Ortholog present, expressed in spinal cord
Pde8b	Yes	Yes	ENSTRUG00000018324	0.0175	1.8235	ENSPMGG00000017121	0.0027	0.2523	Ortholog present, expressed in spinal cord
Hip1r	Yes	Yes	ENSTRUG00000008752	0.0846	8.0486	ENSPMGG00000005527	0.1518	11.8962	Ortholog present, expressed in spinal cord
Ptprm	Yes	Yes	ENSTRUG00000005158	0.1597	9.411	ENSPMGG00000021753	0.1797	12.7433	Ortholog present, expressed in spinal cord
Acsl3	Yes	Yes	ENSTRUG00000013537	0.2314	21.9032	ENSPMGG00000014935	0.0563	4.7765	Ortholog present, expressed in spinal cord
Unc13c	Yes	Yes	ENSTRUG00000009145	0.3219	22.9721	ENSPMGG00000011365	0.1012	7.4441	Ortholog present, expressed in spinal cord
Sort1	Yes	Yes	ENSTRUG00000004017	0.0809	7.7342	ENSPMGG00000011071	0.0453	3.713	Ortholog present, expressed in spinal cord
Akap10	Yes	Yes	ENSTRUG00000002489	0.0498	5.0933	ENSPMGG00000018094	0.0271	2.3252	Ortholog present, expressed in spinal cord
Grn	Yes	Yes	ENSTRUG00000007585	0.2876	26.9755	ENSPMGG00000014983	0.0174	1.442	Ortholog present, expressed in spinal cord
Adam12	Yes	Yes	ENSTRUG00000003817	0.0197	1.7397	ENSPMGG00000009150	0.0271	2.235	Ortholog present, expressed in spinal cord
Nsg1	Yes	Yes	ENSTRUG00000016014	0.0171	1.8235	ENSPMGG00000007740	0.0799	6.4888	Ortholog present, expressed in spinal cord
Cdk19	Yes	Yes	ENSTRUG00000007920	0.0176	1.8026	ENSPMGG00000002264	0.0314	2.4513	Ortholog present, expressed in spinal cord
Ssh2	Yes	Yes	ENSTRUG00000020830	0.0188	1.8026	ENSPMGG00000013888	0.0063	0.4867	Ortholog present, expressed in spinal cord
Man2a2	Yes	Yes	ENSTRUG00000000691	0.0194	1.8654	ENSPMGG00000015012	0.0262	2.2891	Ortholog present, expressed in spinal cord
Enpp6	Yes	Yes	ENSTRUG00000000730	0.2054	13.624	ENSPMGG00000023302	0.0168	1.442	Ortholog present, expressed in spinal cord
Sema3d	Yes	Yes	ENSTRUG00000014155	0.0056	0.545	ENSPMGG00000023379	0.0199	1.5862	Ortholog present, expressed in spinal cord
Dhcr24	Yes	Yes	ENSTRUG00000016297	0.1418	11.8633	ENSPMGG00000009946	0.0634	5.3893	Ortholog present, expressed in spinal cord
Lpar1	Yes	Yes	ENSTRUG00000004593	0.0587	5.6592	ENSPMGG00000002936	0.0853	6.5789	Ortholog present, expressed in spinal cord
Prkd1	Yes	Yes	ENSTRUG00000002543	0.0643	5.0304	ENSPMGG00000007032	0.0382	2.92	Ortholog present, expressed in spinal cord
Pcdh9	Yes	Yes	ENSTRUG00000017191	0.2719	18.9268	ENSPMGG00000003533	0.0496	4.0014	Ortholog present, expressed in spinal cord
Tmem63a	Yes	Yes	ENSTRUG00000015070	0.0372	3.6051	ENSPMGG00000000400	0.1312	10.4362	Ortholog present, expressed in spinal cord
Myo16	Yes	Yes	ENSTRUG00000005675	0.1834	15.3637	ENSPMGG00000011559	0.1642	11.2653	Ortholog present, expressed in spinal cord
Hip1	Yes	Yes	ENSTRUG00000005542	0.1457	13.8336	ENSPMGG00000010384	0.3734	27.2711	Ortholog present, expressed in spinal cord
Pou2f1	Yes	Yes	ENSTRUG00000012822	0.0488	4.737	ENSPMGG00000010694	0.063	5.137	Ortholog present, expressed in spinal cord
Xkr4	Yes	Yes	ENSTRUG00000009734	0.1479	13.9384	ENSPMGG00000012706	0.0585	5.0108	Ortholog present, expressed in spinal cord
Pde8a	Yes	Yes	ENSTRUG00000017107	0.1032	9.4529	ENSPMGG00000010143	0.813	48.8284	Ortholog present, expressed in spinal cord
Plppr5	Yes	Yes	ENSTRUG00000000079	0.0004	0.0419	ENSPMGG00000020187	0.0284	2.2531	Ortholog present, expressed in spinal cord
Cpe	Yes	Yes	ENSTRUG00000015779	0.3352	23.4123	ENSPMGG00000018054	0.2018	13.5544	Ortholog present, expressed in spinal cord
Plod2	Yes	Yes	ENSTRUG00000017777	0.0722	6.6443	ENSPMGG00000003219	0.0116	0.9012	Ortholog present, expressed in spinal cord
Sez6l	Yes	Yes	ENSTRUG00000018614	0.015	1.4253	ENSPMGG00000017462	0.047	3.7851	Ortholog present, expressed in spinal cord
Lrfn5	Yes	Yes	ENSTRUG00000003566	0.1047	8.8451	ENSPMGG00000008793	0.0215	1.6943	Ortholog present, expressed in spinal cord
Spock1	Yes	Yes	ENSTRUG00000010984	0.2124	12.3873	ENSPMGG00000021754	0.2675	14.9603	Ortholog present, expressed in spinal cord
Zbtb20	Yes	Yes	ENSTRUG00000016839	0.3704	30.916	ENSPMGG00000006856	0.1205	9.4809	Ortholog present, expressed in spinal cord
Pcdh17	Yes	Yes	ENSTRUG00000017196	0.2187	16.5165	ENSPMGG00000017380	0.1535	10.4722	Ortholog present, expressed in spinal cord
Trps1	Yes	Yes	ENSTRUG00000021680	0.139	11.8214	ENSPMGG00000005880	0.1237	8.5076	Ortholog present, expressed in spinal cord
Klf12	Yes	Yes	ENSTRUG00000011202	0.0668	6.2461	ENSPMGG00000001111	0.035	2.7578	Ortholog present, expressed in spinal cord
Tmem108	Yes	Yes	ENSTRUG00000022607	0.0208	2.0541	ENSPMGG00000013407	0.0221	1.9647	Ortholog present, expressed in spinal cord
Runx1t1	Yes	Yes	ENSTRUG00000001804	0.1118	8.1534	ENSPMGG00000001910	0.0362	2.8479	Ortholog present, expressed in spinal cord
Rgs7bp	Yes	Yes	ENSTRUG00000014809	0.2294	20.2892	ENSPMGG00000015845	0.0801	6.1824	Ortholog present, expressed in spinal cord
Ankrd11	Yes	Yes	ENSTRUG00000025155	1.4021	83.3997	ENSPMGG00000013895	0.8614	53.0281	Ortholog present, expressed in spinal cord
Rev3l	Yes	Yes	ENSTRUG00000002617	0.264	22.6368	ENSPMGG00000006889	0.0069	0.5768	Ortholog present, expressed in spinal cord
Grik4	Yes	Yes	ENSTRUG00000014993	0.0856	7.1683	ENSPMGG00000009711	0.0758	5.5516	Ortholog present, expressed in spinal cord
Rgs7	Yes	Yes	ENSTRUG00000008175	0.2179	17.6693	ENSPMGG00000007545	0.3172	18.7275	Ortholog present, expressed in spinal cord
Usp24	Yes	Yes	ENSTRUG00000016307	0.0461	4.6322	ENSPMGG00000009940	0.0016	0.1262	Ortholog present, expressed in spinal cord
Sncaip	Yes	Yes	ENSTRUG00000012077	0.045	4.7579	ENSPMGG00000022030	0.0047	0.4326	Ortholog present, expressed in spinal cord
Npas3	Yes	Yes	ENSTRUG00000004071	0.2031	16.0553	ENSPMGG00000013340	0.1511	10.4903	Ortholog present, expressed in spinal cord
Gm2a	Yes	Yes	ENSTRUG00000023982	0.346	29.5536	ENSPMGG00000023380	0.0121	1.1175	Ortholog present, expressed in spinal cord
Pdgfra	Yes	Yes	ENSTRUG00000015076	0.1059	8.8661	ENSPMGG00000024195	0.0028	0.2343	Ortholog present, expressed in spinal cord
Fmn2	Yes	Yes	ENSTRUG00000008993	0.073	7.0216	ENSPMGG00000016469	0.0606	4.8666	Ortholog present, expressed in spinal cord
Ctnna2	Yes	Yes	ENSTRUG00000002863	0.5917	44.2046	ENSPMGG00000005390	0.5589	36.8421	Ortholog present, expressed in spinal cord
Sgcd	Yes	Yes	ENSTRUG00000025659	0.0453	3.9195	ENSPMGG00000007126	0.0888	6.1283	Ortholog present, expressed in spinal cord
Kcnq5	Yes	Yes	ENSTRUG00000012601	0.0858	7.6504	ENSPMGG00000019857	0.0582	4.3079	Ortholog present, expressed in spinal cord
Zfpm2	Yes	Yes	ENSTRUG00000008754	0.0953	8.5517	ENSPMGG00000022161	0.0971	6.1103	Ortholog present, expressed in spinal cord
Pde10a	Yes	Yes	ENSTRUG00000011608	0.0457	4.2549	ENSPMGG00000001711	0.0447	3.5508	Ortholog present, expressed in spinal cord
Sntg1	Yes	Yes	ENSTRUG00000006540	0.0638	5.5334	ENSPMGG00000013168	0.0784	5.8039	Ortholog present, expressed in spinal cord
Prex2	Yes	Yes	ENSTRUG00000010275	0.0389	3.5632	ENSPMGG00000009716	0.0495	3.4247	Ortholog present, expressed in spinal cord
Ptn	Yes	Yes	ENSTRUG00000015924	0.8537	33.0329	ENSPMGG00000002160	0.0263	1.7123	Ortholog present, expressed in spinal cord
Cacnb2	Yes	Yes	ENSTRUG00000007932	0.0528	4.4645	ENSPMGG00000002871	0.0543	4.0735	Ortholog present, expressed in spinal cord
Tspan12	Yes	Yes	ENSTRUG00000020619	0.0112	1.1528	ENSPMGG00000016777	0.0039	0.3605	Ortholog present, expressed in spinal cord
Syne2	Yes	Yes	ENSTRUG00000030125	0.0139	1.1947	ENSPMGG00000020818	0.0242	1.8926	Ortholog present, expressed in spinal cord
Pcsk2	Yes	Yes	ENSTRUG00000011738	0.1654	11.5489	ENSPMGG00000005891	0.1067	7.4982	Ortholog present, expressed in spinal cord
Tshz2	Yes	Yes	ENSTRUG00000030699	0.006	0.6498	ENSPMGG00000019609	0.3574	17.3035	Ortholog present, expressed in spinal cord
Robo1	Yes	Yes	ENSTRUG00000005657	0.17	14.0432	ENSPMGG00000012117	0.0448	3.5869	Ortholog present, expressed in spinal cord
Afap1l2	Yes	Yes	ENSTRUG00000011709	0.0852	6.3928	ENSPMGG00000018284	0.0383	2.4694	Ortholog present, expressed in spinal cord
Itpr2	Yes	Yes	ENSTRUG00000005942	0.1362	12.7646	ENSPMGG00000013735	0.0132	1.0815	Ortholog present, expressed in spinal cord
Erc2	Yes	Yes	ENSTRUG00000013681	0.1659	12.5341	ENSPMGG00000002235	0.177	13.0317	Ortholog present, expressed in spinal cord
Basp1	Yes	Yes	ENSTRUG00000001714	0.0199	2.096	ENSPMGG00000014330	0.1754	12.7974	Ortholog present, expressed in spinal cord
Epha4	Yes	Yes	ENSTRUG00000008442	0.0533	4.7789	ENSPMGG00000017972	0.1608	9.7873	Ortholog present, expressed in spinal cord
Adam23	Yes	Yes	ENSTRUG00000017416	0.045	4.1501	ENSPMGG00000000887	0.2192	15.1947	Ortholog present, expressed in spinal cord
Gpc5	Yes	Yes	ENSTRUG00000017234	0.1363	10.7734	ENSPMGG00000013804	0.0009	0.0721	Ortholog present, expressed in spinal cord
Rundc3b	Yes	Yes	ENSTRUG00000005573	0.0637	6.1832	ENSPMGG00000021450	0.0556	4.8666	Ortholog present, expressed in spinal cord
Cntln	Yes	Yes	ENSTRUG00000010460	0.0252	2.7038	ENSPMGG00000001345	0.004	0.3425	Ortholog present, expressed in spinal cord
Wls	Yes	Yes	ENSTRUG00000006344	0.3524	21.3582	ENSPMGG00000002178	0.0768	5.9301	Ortholog present, expressed in spinal cord
Macrod2	Yes	Yes	ENSTRUG00000000219	0.5085	42.9889	ENSPMGG00000002643	0.7799	47.08	Ortholog present, expressed in spinal cord
Pde7b	Yes	Yes	ENSTRUG00000016053	0.0386	3.9824	ENSPMGG00000017606	0.0071	0.6489	Ortholog present, expressed in spinal cord
Vwc2	Yes	Yes	ENSTRUG00000017788	0.0284	2.6829	ENSPMGG00000021596	0.1242	8.2192	Ortholog present, expressed in spinal cord
Tspan6	Yes	Yes	ENSTRUG00000011990	0.0667	6.8749	ENSPMGG00000006537	0.0077	0.757	Ortholog present, expressed in spinal cord
Sh3rf1	Yes	Yes	ENSTRUG00000014310	0.0928	8.7403	ENSPMGG00000012242	0.0149	1.2978	Ortholog present, expressed in spinal cord
Lrrc42	Yes	Yes	ENSTRUG00000025122	0.043	4.3806	ENSPMGG00000015922	0.0443	3.641	Ortholog present, expressed in spinal cord
Rnf144a	Yes	Yes	ENSTRUG00000022426	0.0108	1.1109	ENSPMGG00000015403	0.0673	5.2451	Ortholog present, expressed in spinal cord
Mrps5	Yes	Yes	ENSTRUG00000030917	0.0786	8.0067	ENSPMGG00000003674	0.1754	13.987	Ortholog present, expressed in spinal cord
Rcn2	Yes	Yes	ENSTRUG00000008403	0.2912	25.7179	ENSPMGG00000006917	0.0182	1.5501	Ortholog present, expressed in spinal cord
Lrpap1	Yes	Yes	ENSTRUG00000003927	0.0815	8.2373	ENSPMGG00000010878	0.1231	10.0937	Ortholog present, expressed in spinal cord
Arsb	Yes	Yes	ENSTRUG00000003412	0.0834	8.6774	ENSPMGG00000017112	0.0057	0.5047	Ortholog present, expressed in spinal cord
Fam13c	Yes	Yes	ENSTRUG00000026950	0.0529	5.1771	ENSPMGG00000000123	0.0022	0.1622	Ortholog present, expressed in spinal cord
Tram1	Yes	Yes	ENSTRUG00000011959	0.1693	16.5584	ENSPMGG00000009747	0.0366	3.1723	Ortholog present, expressed in spinal cord
Fam135a	Yes	Yes	ENSTRUG00000016258	0.0286	2.9344	ENSPMGG00000019809	0.0234	1.9827	Ortholog present, expressed in spinal cord
Galnt13	Yes	Yes	ENSTRUG00000007687	0.046	4.6112	ENSPMGG00000006440	0.0594	4.7224	Ortholog present, expressed in spinal cord
Snx25	Yes	Yes	ENSTRUG00000005163	0.0753	7.6923	ENSPMGG00000016635	0.2158	16.3302	Ortholog present, expressed in spinal cord
Ldb2	Yes	Yes	ENSTRUG00000019730	0.0723	6.7701	ENSPMGG00000012954	0.192	10.8327	Ortholog present, expressed in spinal cord
Prkcb	Yes	Yes	ENSTRUG00000016241	0.2045	16.3907	ENSPMGG00000012290	0.1088	7.318	Ortholog present, expressed in spinal cord
Otud7b	Yes	Yes	ENSTRUG00000013218	0.0369	3.7728	ENSPMGG00000010123	0.0273	2.3432	Ortholog present, expressed in spinal cord
Laptm4a	Yes	Yes	ENSTRUG00000018154	0.1412	13.8755	ENSPMGG00000002197	0.0829	6.8493	Ortholog present, expressed in spinal cord
Adcy8	Yes	Yes	ENSTRUG00000001746	0.02	1.9493	ENSPMGG00000017771	0.1024	7.8046	Ortholog present, expressed in spinal cord
Fkbp9	Yes	Yes	ENSTRUG00000014068	0.083	8.4888	ENSPMGG00000001946	0.006	0.5227	Ortholog present, expressed in spinal cord
Scg5	Yes	Yes	ENSTRUG00000018017	0.3281	22.6577	ENSPMGG00000020945	0.1543	11.1211	Ortholog present, expressed in spinal cord
Nkain1	Yes	Yes	ENSTRUG00000013140	0.0105	1.0899	ENSPMGG00000005834	0.0099	0.8652	Ortholog present, expressed in spinal cord
Slc24a3	Yes	Yes	ENSTRUG00000001777	0.0247	2.3685	ENSPMGG00000001478	0.0375	3.2084	Ortholog present, expressed in spinal cord
Sema3e	Yes	Yes	ENSTRUG00000013927	0.0138	1.4672	ENSPMGG00000023362	0.042	3.2624	Ortholog present, expressed in spinal cord
Ano3	Yes	Yes	ENSTRUG00000011890	0.0413	3.8986	ENSPMGG00000010827	0.0442	3.695	Ortholog present, expressed in spinal cord
Samd12	Yes	Yes	ENSTRUG00000003311	0.0652	5.8688	ENSPMGG00000001281	0.1344	9.6431	Ortholog present, expressed in spinal cord
Gulp1	Yes	Yes	ENSTRUG00000007113	0.0965	8.6984	ENSPMGG00000011106	0.0724	5.119	Ortholog present, expressed in spinal cord
Syngr1	Yes	Yes	ENSTRUG00000033433	0.1167	10.9201	ENSPMGG00000020782	0.0654	5.4074	Ortholog present, expressed in spinal cord
Prdx1	Yes	Yes	ENSTRUG00000012465	0.0287	3.1021	ENSPMGG00000009059	0.0085	0.739	Ortholog present, expressed in spinal cord
Pid1	Yes	Yes	ENSTRUG00000030119	0.0078	0.8594	ENSPMGG00000010325	0.0261	2.1269	Ortholog present, expressed in spinal cord
Enah	Yes	Yes	ENSTRUG00000026469	0.0567	5.3448	ENSPMGG00000002321	0.0103	0.9733	Ortholog present, expressed in spinal cord
Tmem59l	Yes	Yes	ENSTRUG00000017813	0.3577	21.0228	ENSPMGG00000014815	0.1143	8.85	Ortholog present, expressed in spinal cord
Fa2h	Yes	Yes	ENSTRUG00000001122	0.0041	0.3773	ENSPMGG00000017751	0.0092	0.8291	Ortholog present, low/no expression
Bmp4	Yes	Yes	ENSTRUG00000021995	0.0021	0.2096	ENSPMGG00000015764	0.0019	0.1802	Ortholog present, low/no expression
Eya2	Yes	Yes	ENSTRUG00000013676	0.0046	0.503	ENSPMGG00000003727	0.0028	0.1983	Ortholog present, low/no expression
Etv1	Yes	Yes	ENSTRUG00000007749	0.0063	0.5869	ENSPMGG00000021465	0.006	0.3965	Ortholog present, low/no expression
Stard9	Yes	Yes	ENSTRUG00000010200	0.0049	0.524	ENSPMGG00000011813	0.0021	0.1802	Ortholog present, low/no expression
Nr6a1	Yes	Yes	ENSTRUG00000030183	0.0019	0.2515	ENSPMGG00000019736	0.0062	0.5407	Ortholog present, low/no expression
Rffl	Yes	Yes	ENSTRUG00000010440	0.0069	0.6917	ENSPMGG00000020986	0.0024	0.2163	Ortholog present, low/no expression
Trim59	Yes	Yes	ENSTRUG00000023902	0.0011	0.1258	ENSPMGG00000014009	0.0095	0.7931	Ortholog present, low/no expression
Ednrb	Yes	Yes	ENSTRUG00000008869	0.0008	0.0838	ENSPMGG00000020271	0.0002	0.018	Ortholog present, low/no expression
Dpyd	Yes	Yes	ENSTRUG00000003040	0.0029	0.2934	ENSPMGG00000018556	0.0108	0.9012	Ortholog present, low/no expression
Nrg1	Yes	Yes	ENSTRUG00000026672	0.0046	0.4402	ENSPMGG00000012779	0.0106	0.9913	Ortholog present, low/no expression
Itga9	Yes	Yes	ENSTRUG00000013012	0.0064	0.6288	ENSPMGG00000001769	0.0074	0.5948	Ortholog present, low/no expression

## Sheet: S9_QC_Summary
Species	Dataset	Total cells (after QC)	Median genes per cell	Median UMI per cell	Platform	Source
Fugu	Spinal cord	4,771	1,946	5,452	10x scRNA-seq	GSE328630
Fugu	Oligodendrocyte lineage	2,300	1,898	5,114	10x scRNA-seq	GSE328630
Mudskipper	Spinal cord	5,548	1,488	3,816	10x scRNA-seq	GSE328630
Mudskipper	Oligodendrocyte lineage	3,499	1,450	3,776	10x scRNA-seq	GSE328630
Chicken	Spinal cord	14,816	3,711	12,288	10x scRNA-seq	GSE328630
Chicken	Oligodendrocyte lineage	8,328	3,812	13,353	10x scRNA-seq	GSE328630
Mouse (adult)	Spinal cord	10,633	566	762	10x snRNA-seq	GSE172167
Mouse (adult)	Oligodendrocyte lineage	5,571	434	575	10x snRNA-seq	GSE172167
Human	Spinal cord	147,438	3,534	7,721	10x scRNA+snRNA	GSE188516
Human	Oligodendrocyte lineage	46,683	3,724	8,514	10x scRNA+snRNA	GSE188516
Mouse (postnatal)*	Spinal cord	14,697	501	721	SPLiT-seq	GSE110823
Mouse (postnatal)*	Oligodendrocyte lineage	3,973	434	620	SPLiT-seq	GSE110823
* Used for independent validation analysis (Supplementary Figures 7, 8).
